# Supplementary material for: The tomato RLK superfamily: phylogeny and functional predictions about the role of the LRRII-RLK subfamily in antiviral defense
Source: BMC Plant Biol. 2012 Dec 2;12:229. doi: 10.1186/1471-2229-12-229 (PMC3552996; doi:10.1186/1471-2229-12-229)
Supplement: Additional file 1 — List of outgroup proteins. Summary of the names and accession numbers of proteins used as outgroups in the phylogenetic tree of Figure 1 and Additional file 2. [file 1471-2229-12-229-S1.xlsx]

## Sheet: Sheet1
Additional file 1. List of outgroup proteins
Name and accession number of outgroup proteins used for reconstruction of
phylogenetic tree of Figure 1 and Additional file 2.
Arabidopsis sequences		Human sequences
Gene name	Accession #	Gene name	Accession #
CDC2a	AAB23643	CaMK1	NP003647
CPK7	AAB03247	CDK3	NP001249
CKI1	CAA55395	CK1a1	NP001883
CKA1	BAA01090	CK2a	CAB65624
AME2	BAA08215	GRK6	P43250
MKK3	BAA28829	RK	Q15835
MEKK1	BAA09057	Hunk	NP055401
NAK	AAA18853	CLK1	P49759
NPH1	AAC01753	MAPK10	P53779
PVPK-like PK5	BAA01715	MAPKK1	Q02750
CTR1	AAA32779	MAPKKK1	Q13233
MRK1	BAA22079	cAPK	P17612
S6K-like PK1	AAA21142	Raf1	P04049
GSK3β	CAA64408	c-SRC	P12931
GSK3ι	CAA68027	TLK1	NP036422
SnRK2-like PROKINa	AAA32845	TTK	A42861
Tousled	AAA32874
