# Supplementary material for: The tomato RLK superfamily: phylogeny and functional predictions about the role of the LRRII-RLK subfamily in antiviral defense
Source: BMC Plant Biol. 2012 Dec 2;12:229. doi: 10.1186/1471-2229-12-229 (PMC3552996; doi:10.1186/1471-2229-12-229)
Supplement: Additional file 4 — Analyses on expansion/reduction in Arabidopsis and tomato RLK subfamilies and on their functional inference. The table contains information from Additional file 3 and presents the associated p-value from each test performed. [file 1471-2229-12-229-S4.xlsx]

## Sheet: Sheet1
Additional file 4. - Analyses on expansion/reduction in Arabidopsis and tomato RLK subfamilies and functional inference
The tabale contains information from Table 1 with the associated p-value from each test performed. Yellow highlights p<0.05
RLK subfamilies	# of RLKs in At	# of RLKs in Sl	# of RLKs in ancestral	# of duplication in At	p-value	# of duplication in Sl	p-value	# of deletion in At	p-value	# of deletion in Sl	p-value	# of defense genes in At	p-value	# of development genes in At	p-value	# of tandem repeats in At	p-value	# of tandem repeats in Sl	p-value
C-LEC	1	1	1	0	0.5	0	0.5	0	0.5	0	0.5	1	0.237985	1	0.209528	0	0.5	0	0.5
CR4L	8	7	8	1	0.91764	1	0.880674	1	0.5	2	0.23078	2	0.5	1	0.5	0	0.954476	0	0.905326
CrRLK1L-1	15	23	16	4	0.93696	8	0.505641	5	0.207881	1	0.693713	1	0.846604	10	7.82877e-06	2	0.928267	6	0.568355
DUF26	45	19	11	35	1.12123e-06	10	0.184475	1	0.988781	2	0.5	20	0.000255004	1	0.994959	38	6.02035e-11	13	0.000469974
Extensin	5	6	6	0	0.939801	0	0.917633	1	0.5	0	0.531882	0	0.723386	1	0.5	0	0.877415	0	0.875354
L-LEC	45	23	19	30	0.0022039	8	0.668152	4	0.887428	4	0.269377	8	0.619302	4	0.921993	28	0.000226455	4	0.857679
LRK10L-2	13	14	4	12	0.00454741	10	0.00659109	3	0.5	0	0.768355	2	0.554442	0	0.911087	11	0.000332157	9	0.00706561
LysMI	2	6	4	0	0.864125	2	0.5	2	0.117557	0	0.531882	1	0.444095	0	0.5	0	0.614604	2	0.5
LysMII	2	7	6	0	0.939801	2	0.599936	4	0.00235249	1	0.5	1	0.444095	0	0.5	0	0.614604	2	0.5
PERK	19	19	14	9	0.5	7	0.5	4	0.5	2	0.5	1	0.915215	11	3.58871e-05	5	0.702143	0	0.995061
RKF3	2	2	2	0	0.661477	0	0.622299	0	0.5	0	0.5	0	0.5	0	0.5	0	0.614604	0	0.56047
SD-1	31	61	17	23	0.0180447	44	1.98307e-08	9	0.178011	0	0.988137	2	0.957506	0	0.991651	25	3.67309e-07	45	7.96336e-12
SD-2b	7	27	11	0	0.990717	16	0.010681	4	0.07448	0	0.907242	1	0.5	0	0.777948	0	0.937241	12	0.0840235
SD-3	1	1	1	0	0.5	0	0.5	0	0.5	0	0.5	0	0.5	1	0.209528	0	0.5	0	0.5
URK-I	2	2	2	1	0.5	0	0.622299	1	0.482648	0	0.5	0	0.5	0	0.5	0	0.614604	0	0.56047
WAK	22	15	9	18	0.00430821	8	0.237088	5	0.448942	2	0.5	3	0.710803	2	0.799321	16	0.000336641	9	0.0137814
WAK/LRK10L-1	7	15	8	2	0.823011	10	0.0680294	3	0.213305	3	0.26189	4	0.0308859	0	0.777948	0	0.937241	8	0.04917
LRR-Ia	43	2	4	40	2.95089e-11	0	0.831844	1	0.986322	2	0.0285119	8	0.563349	1	0.993614	36	2.67561e-10	0	0.56047
LRR-Ib	2	2	2	0	0.661477	0	0.622299	0	0.5	0	0.5	2	0.0307519	0	0.5	0	0.614604	0	0.56047
LRR-Ic	3	4	4	0	0.864125	0	0.831844	1	0.5	0	0.5	1	0.5	0	0.530448	0	0.745072	0	0.776295
LRR-II	14	13	12	4	0.81981	4	0.730703	2	0.5	3	0.201911	6	0.048862	8	0.000511633	2	0.9068	0	0.979486
LRR-III	47	44	43	15	0.971983	8	0.99699	11	0.318651	7	0.218517	1	0.998321	13	0.0877443	2	0.999984	0	0.99998
LRR-IV	3	2	3	1	0.531048	0	0.752523	1	0.5	1	0.334318	0	0.569654	2	0.0815884	0	0.745072	0	0.56047
LRR-IV-sis	1	1	1	0	0.5	0	0.5	0	0.5	0	0.5	0	0.5	0	0.5	0	0.5	0	0.5
LRR-V	8	9	7	2	0.761185	3	0.514579	1	0.5	1	0.5	0	0.843781	1	0.5	0	0.954476	0	0.944175
LRR-VI	14	12	9	5	0.503716	6	0.469005	0	0.891922	3	0.172555	2	0.605433	1	0.768793	0	0.992634	0	0.973787
LRR-VIIa	7	8	8	1	0.91764	1	0.880674	2	0.470093	1	0.5	0	0.812468	6	3.04177e-05	0	0.937241	0	0.927525
LRR-VIIb	3	2	3	0	0.789524	0	0.752523	0	0.5	1	0.334318	1	0.5	1	0.5	0	0.745072	0	0.56047
LRR-VIII-1	8	8	6	3	0.512647	2	0.599936	1	0.5	0	0.615857	0	0.843781	0	0.811375	3	0.5	5	0.0551123
LRR-VIII-2	14	19	14	6	0.733772	7	0.5	6	0.0790066	2	0.5	1	0.82177	0	0.922854	10	0.00558395	8	0.190738
LRR-IX	4	8	7	0	0.959162	3	0.514579	3	0.0754844	2	0.275083	1	0.5	1	0.5	0	0.825159	0	0.927525
LRR-Xa	4	6	4	1	0.666105	2	0.5	1	0.5	0	0.531882	2	0.209126	0	0.618994	0	0.825159	0	0.875354
LRR-Xb	10	11	12	0	0.993512	0	0.988105	2	0.5	1	0.5	5	0.0327241	4	0.0931312	0	0.9756	0	0.966401
LRR-Xc	2	4	2	0	0.661477	2	0.470046	0	0.5	0	0.5	1	0.444095	0	0.5	0	0.614604	2	0.373893
LRR-XI	26	31	29	4	0.998553	7	0.96482	7	0.272203	5	0.270002	5	0.5	21	6.67108e-14	6	0.849223	6	0.857254
LRR-XII	8	48	5	5	0.363088	43	1.77732e-13	2	0.5	0	0.974713	2	0.5	0	0.811375	4	0.30305	31	9.5369e-07
LRR-XIIb	2	6	2	1	0.5	4	0.124788	1	0.482648	0	0.531882	2	0.0307519	0	0.5	0	0.614604	4	0.0672385
LRR-XIIIa	4	3	3	1	0.531048	0	0.752523	0	0.567922	0	0.5	0	0.65818	3	0.0124746	0	0.825159	0	0.691774
LRR-XIIIb	3	2	2	1	0.5	0	0.622299	0	0.5	0	0.5	1	0.5	3	0.0021012	0	0.745072	0	0.56047
LRR-XIV	3	3	3	1	0.531048	0	0.752523	1	0.5	0	0.5	0	0.569654	2	0.0815884	0	0.745072	0	0.691774
LRR-XV	3	8	5	0	0.910256	4	0.421233	2	0.192263	1	0.5	3	0.00420302	2	0.0815884	0	0.745072	4	0.201852
RLCK-II	4	2	2	2	0.5	1	0.5	0	0.567922	1	0.334318	1	0.5	0	0.618994	2	0.458258	0	0.56047
RLCK-IV	3	2	3	0	0.789524	0	0.752523	0	0.5	1	0.334318	2	0.109228	1	0.5	0	0.745072	0	0.56047
RLCK-V	11	8	9	4	0.637084	0	0.969473	2	0.5	1	0.5	1	0.719247	1	0.656624	0	0.982008	0	0.927525
RLCK-VI	14	14	12	4	0.81981	3	0.836581	2	0.5	1	0.5	4	0.356447	0	0.922854	0	0.992634	0	0.983903
RLCK-VIIa	45	55	40	14	0.966315	20	0.585659	9	0.5	5	0.512086	10	0.489582	4	0.921993	6	0.997426	12	0.869613
RLCK-VIIb	1	0	1	0	0.5	0	0.5	0	0.5	1	0.0831221	0	0.5	1	0.209528	0	0.5	0	0.905326
RLCK-VIII	11	7	4	7	0.094391	4	0.318211	0	0.843274	1	0.5	2	0.5	1	0.656624	4	0.5	0	0.5
RLCK-VIII-sis	1	1	1	0	0.5	0	0.5	0	0.5	0	0.5	0	0.5	1	0.209528	0	0.5	0	0.56047
RLCK-IXa	2	2	3	0	0.789524	0	0.752523	1	0.482648	1	0.334318	0	0.5	0	0.5	0	0.614604	0	0.987339
RLCK-IXb	19	15	15	8	0.593675	3	0.921355	4	0.5	3	0.26189	13	1.84931e-06	2	0.719284	2	0.975084	0	0.56047
RLCK-X	4	2	2	3	0.316932	0	0.622299	1	0.5	0	0.5	0	0.65818	0	0.618994	0	0.825159	0	0.691774
RLCK-XI	4	3	4	1	0.666105	0	0.831844	1	0.5	1	0.41685	2	0.209126	0	0.618994	0	0.825159	0	0.905326
RLCK-XII	13	7	9	4	0.637084	2	0.811476	0	0.877945	4	0.00648481	1	0.792762	1	0.736342	2	0.879136	2	0.0837515
RLCK-XII/XIII	12	2	1	11	0.00039149	1	0.5	0	0.861863	0	0.5	1	0.758865	0	0.897294	10	0.000787814	0	0.56047
RLCK-XIII	2	2	1	1	0.5	1	0.5	0	0.5	0	0.5	1	0.444095	0	0.5	0	0.614604	0	0.5
RLCK-XIV	1	1	1	0	0.5	0	0.5	0	0.5	0	0.5	0	0.5	0	0.5	0	0.5	0	0.691774
RLCK-XV	2	3	2	1	0.5	1	0.5	1	0.482648	0	0.5	0	0.5	0	0.5	0	0.614604	0	0.5
RLCK-XVI	1	1	1	1	0.5	1	0.5	1	0.360021	1	0.226163	0	0.5	0	0.5	0	0.5	0	0.5
error_region	2	nc	nc	nc	nc	nc	nc	nc	nc	nc	nc	0	0.5	0	0.5	nc	nc	nc	nc
not_assigned	8	16	nc	nc	nc	nc	nc	nc	nc	nc	nc	1	0.55611	2	0.493922	nc	nc	nc	nc
