# Supplementary material for: The tomato RLK superfamily: phylogeny and functional predictions about the role of the LRRII-RLK subfamily in antiviral defense
Source: BMC Plant Biol. 2012 Dec 2;12:229. doi: 10.1186/1471-2229-12-229 (PMC3552996; doi:10.1186/1471-2229-12-229)
Supplement: Additional file 5 — List of Arabidopsis and tomato RLKs and their respective RLK subfamilies. Summary of all RLK IDs presented in the tree of Additional file 2. [file 1471-2229-12-229-S5.xlsx]

## Sheet: Sheet1
Additional file 5. List of tomato and Arabidopsis RLKs
RLK IDs presented in the tree of Additional file 1.
Accession #	RLK subfamily	Accession #	RLK subfamily
AT1G52310.1	C-LEC	Solyc02g068820 1 1	LRRXII
Solyc02g068370 2 1	C-LEC	Solyc02g068830 1 1	LRRXII
AT1G28390.2	CR4L	Solyc02g068880 1 1	LRRXII
AT2G39180.1	CR4L	Solyc02g070890 2 1	LRRXII
AT3G09780.1	CR4L	Solyc02g070910 1 1	LRRXII
AT3G51990.1	CR4L	Solyc02g072400 1 1	LRRXII
AT3G55950.1	CR4L	Solyc02g072440 2 1	LRRXII
AT3G59420.1	CR4L	Solyc02g072470 2 1	LRRXII
AT5G23170.1	CR4L	Solyc02g072480 2 1	LRRXII
AT5G47850.1	CR4L	Solyc03g006030 2 1	LRRXII
Solyc01g088050 2 1	CR4L	Solyc03g006080 2 1	LRRXII
Solyc04g075000 1 1	CR4L	Solyc03g006100 2 1	LRRXII
Solyc05g052590 1 1	CR4L	Solyc03g019980 1 1	LRRXII
Solyc06g051540 2 1	CR4L	Solyc03g096190 1 1	LRRXII
Solyc09g007750 2 1	CR4L	Solyc03g098400 1 1	LRRXII
Solyc11g020230 1 1	CR4L	Solyc03g118330 1 1	LRRXII
Solyc11g044940 1 1	CR4L	Solyc04g009040 2 1	LRRXII
AT1G30570.1	CrRLKL1	Solyc04g009640 2 1	LRRXII
AT2G21480.1	CrRLKL1	Solyc04g012090 1 1	LRRXII
AT2G23200.1	CrRLKL1	Solyc04g012100 1 1	LRRXII
AT2G39360.1	CrRLKL1	Solyc04g012110 1 1	LRRXII
AT3G04690.1	CrRLKL1	Solyc04g012190 1 1	LRRXII
AT3G46290.1	CrRLKL1	Solyc04g014200 1 1	LRRXII
AT3G51550.1	CrRLKL1	Solyc04g014650 2 1	LRRXII
AT4G39110.1	CrRLKL1	Solyc04g014890 1 1	LRRXII
AT5G24010.1	CrRLKL1	Solyc04g014900 2 1	LRRXII
AT5G28680.1	CrRLKL1	Solyc04g015980 2 1	LRRXII
AT5G38990.1	CrRLKL1	Solyc06g005880 2 1	LRRXII
AT5G39000.1	CrRLKL1	Solyc06g006010 1 1	LRRXII
AT5G54380.1	CrRLKL1	Solyc06g006020 1 1	LRRXII
AT5G59700.1	CrRLKL1	Solyc06g006040 1 1	LRRXII
AT5G61350.1	CrRLKL1	Solyc06g006050 1 1	LRRXII
Solyc01g059910 2 1	CrRLKL1	Solyc06g048740 1 1	LRRXII
Solyc01g109950 2 1	CrRLKL1	Solyc06g076910 1 1	LRRXII
Solyc02g014030 1 1	CrRLKL1	Solyc07g005920 1 1	LRRXII
Solyc02g069970 2 1	CrRLKL1	Solyc07g006770 2 1	LRRXII
Solyc02g089090 2 1	CrRLKL1	Solyc07g016010 1 1	LRRXII
Solyc03g044160 1 1	CrRLKL1	Solyc07g018180 1 1	LRRXII
Solyc03g059070 2 1	CrRLKL1	Solyc07g018190 2 1	LRRXII
Solyc03g115710 1 1	CrRLKL1	Solyc08g075590 1 1	LRRXII
Solyc05g013270 1 1	CrRLKL1	Solyc08g075600 1 1	LRRXII
Solyc05g013290 1 1	CrRLKL1	Solyc08g075610 1 1	LRRXII
Solyc05g013300 1 1	CrRLKL1	Solyc08g075620 1 1	LRRXII
Solyc05g013320 1 1	CrRLKL1	Solyc10g085110 1 1	LRRXII
Solyc05g054680 1 1	CrRLKL1	Solyc10g085120 1 1	LRRXII
Solyc05g054860 1 1	CrRLKL1	Solyc11g020260 1 1	LRRXII
Solyc06g005230 1 1	CrRLKL1	Solyc12g008400 1 1	LRRXII
Solyc06g009540 1 1	CrRLKL1	AT1G35710.1	LRRXIIb
Solyc06g009550 2 1	CrRLKL1	AT4G08850.1	LRRXIIb
Solyc07g008400 1 1	CrRLKL1	Solyc04g071680 1 1	LRRXIIb
Solyc07g063480 2 1	CrRLKL1	Solyc04g074000 2 1	LRRXIIb
Solyc09g015830 1 1	CrRLKL1	Solyc04g074020 2 1	LRRXIIb
Solyc10g006870 1 1	CrRLKL1	Solyc04g074030 2 1	LRRXIIb
Solyc10g054050 1 1	CrRLKL1	Solyc04g074050 2 1	LRRXIIb
Solyc11g072910 1 1	CrRLKL1	Solyc09g072810 2 1	LRRXIIb
AT1G19090.1	DUF26	AT1G31420.1	LRRXIIIa
AT1G70520.1	DUF26	AT1G78530.1	LRRXIIIa
AT1G70530.1	DUF26	AT2G35620.1	LRRXIIIa
AT1G70740.1	DUF26	AT5G62710.1	LRRXIIIa
AT3G45860.1	DUF26	Solyc03g113450 2 1	LRRXIIIa
AT4G00960.1	DUF26	Solyc07g062040 2 1	LRRXIIIa
AT4G00970.1	DUF26	Solyc08g074760 2 1	LRRXIIIa
AT4G04490.1	DUF26	AT2G26330.1	LRRXIIIb
AT4G04500.1	DUF26	AT5G07180.1	LRRXIIIb
AT4G04510.1	DUF26	AT5G62230.1	LRRXIIIb
AT4G04540.1	DUF26	Solyc03g007050 2 1	LRRXIIIb
AT4G04570.1	DUF26	Solyc08g061560 2 1	LRRXIIIb
AT4G05200.1	DUF26	AT2G16250.1	LRRXIV
AT4G11460.1	DUF26	AT4G39270.1	LRRXIV
AT4G11470.1	DUF26	AT5G51350.1	LRRXIV
AT4G11480.1	DUF26	Solyc01g109650 2 1	LRRXIV
AT4G11490.1	DUF26	Solyc07g005010 2 1	LRRXIV
AT4G11500	DUF26	Solyc12g089160 1 1	LRRXIV
AT4G11530.1	DUF26	AT1G69270.1	LRRXV
AT4G21230.1	DUF26	AT3G02130.1	LRRXV
AT4G21400.1	DUF26	AT5G25930.1	LRRXV
AT4G21410.1	DUF26	Solyc03g059490 1 1	LRRXV
AT4G23130.2	DUF26	Solyc04g005390 1 1	LRRXV
AT4G23140.2	DUF26	Solyc08g066210 2 1	LRRXV
AT4G23150.1	DUF26	Solyc08g066270 1 1	LRRXV
AT4G23160.1	DUF26	Solyc08g066300 1 1	LRRXV
AT4G23180.1	DUF26	Solyc08g066310 1 1	LRRXV
AT4G23190.1	DUF26	Solyc08g066320 2 1	LRRXV
AT4G23200.1	DUF26	Solyc12g008500 1 1	LRRXV
AT4G23210.3	DUF26	AT1G51940.1	LysMI
AT4G23220.1	DUF26	AT3G21630.1	LysMI
AT4g23230	DUF26	Solyc01g098410 2 1	LysMI
AT4G23240.1	DUF26	Solyc02g081040 2 1	LysMI
AT4G23250.1	DUF26	Solyc02g081050 2 1	LysMI
AT4G23260.1	DUF26	Solyc03g121050 2 1	LysMI
AT4G23270.1	DUF26	Solyc06g069610 1 1	LysMI
AT4G23280.1	DUF26	Solyc07g049180 2 1	LysMI
AT4G23290.2	DUF26	AT2G23770.1	LysMII
AT4G23300.1	DUF26	AT2G33580.1	LysMII
AT4G23310.1	DUF26	AT3G01840.1	LysMII
AT4G23320.1	DUF26	Solyc02g065520 1 1	LysMII
AT4G28670.1	DUF26	Solyc02g089900 1 1	LysMII
AT4G38830.1	DUF26	Solyc02g089920 1 1	LysMII
AT5G40380.1	DUF26	Solyc02g094010 1 1	LysMII
Solyc01g007960 2 1	DUF26	Solyc09g083210 2 1	LysMII
Solyc01g007970 1 1	DUF26	Solyc11g069630 1 1	LysMII
Solyc01g007980 2 1	DUF26	Solyc12g089020 1 1	LysMII
Solyc01g007990 2 1	DUF26	AT2G31880.1	not_assigned
Solyc02g067780 2 1	DUF26	AT2G46850.1	not_assigned
Solyc02g079990 2 1	DUF26	AT3G57120.1	not_assigned
Solyc02g080010 2 1	DUF26	AT5G06940.1	not_assigned
Solyc02g080030 1 1	DUF26	AT5G13290.2	not_assigned
Solyc02g080040 2 1	DUF26	AT5G60080.1	not_assigned
Solyc02g080070 2 1	DUF26	AT5G60090.1	not_assigned
Solyc02g080080 2 1	DUF26	Solyc02g079660 1 1	not_assigned
Solyc02g080090 1 1	DUF26	Solyc02g082310 1 1	not_assigned
Solyc02g086590 2 1	DUF26	Solyc02g083410 2 1	not_assigned
Solyc03g112730 2 1	DUF26	Solyc02g086960 2 1	not_assigned
Solyc03g119340 2 1	DUF26	Solyc03g005960 2 1	not_assigned
Solyc04g007880 2 1	DUF26	Solyc03g062660 2 1	not_assigned
Solyc05g005060 2 1	DUF26	Solyc03g080060 1 1	not_assigned
Solyc05g005070 2 1	DUF26	Solyc03g111800 2 1	not_assigned
Solyc12g087920 1 1	DUF26	Solyc04g050940 1 1	not_assigned
AT4G11890.3	DUF26 singleton	Solyc04g077380 2 1	not_assigned
AT1G54820.1	Extensin	Solyc05g005660 1 1	not_assigned
AT2G20300.1	Extensin	Solyc05g023760 2 1	not_assigned
AT3G58690.1	Extensin	Solyc05g056200 1 1	not_assigned
AT4G02010.1	Extensin	Solyc06g071810 1 1	not_assigned
AT5G56890.1	Extensin	Solyc06g075030 1 1	not_assigned
Solyc01g079340 2 1	Extensin	Solyc08g075330 1 1	not_assigned
Solyc01g098740 2 1	Extensin	Solyc10g005140 1 1	not_assigned
Solyc03g121610 2 1	Extensin	AT1G10620.1	PERK
Solyc07g039340 2 1	Extensin	AT1G23540.1	PERK
Solyc07g055180 2 1	Extensin	AT1G26150.1	PERK
Solyc09g064270 2 1	Extensin	AT1G49270.1	PERK
AT1G15530.1	L-LEC	AT1G52290.1	PERK
AT1G70110.1	L-LEC	AT1G55200.1	PERK
AT1G70130.1	L-LEC	AT1G68690.1	PERK
AT2G29220.1	L-LEC	AT1G70450.1	PERK
AT2G29250.1	L-LEC	AT1G70460.1	PERK
AT2G32800	L-LEC	AT2G18470.1	PERK
AT2G37710.1	L-LEC	AT3G13690.1	PERK
AT2G43690.1	L-LEC	AT3G18810.1	PERK
AT2G43700.1	L-LEC	AT3G24400	PERK
AT3G08870.1	L-LEC	AT3G24540.1	PERK
AT3G45330.1	L-LEC	AT3G24550.1	PERK
AT3G45390.1	L-LEC	AT4G32710.1	PERK
AT3G45410.1	L-LEC	AT4G34440.1	PERK
AT3G45420.1	L-LEC	AT5G38560.1	PERK
AT3G45430.1	L-LEC	AT5G56790.1	PERK
AT3G45440.1	L-LEC	Solyc01g010030 2 1	PERK
AT3G46760.1	L-LEC	Solyc01g096690 1 1	PERK
AT3G53380.1	L-LEC	Solyc01g109530 2 1	PERK
AT3G53810.1	L-LEC	Solyc02g062790 2 1	PERK
AT3G55550.1	L-LEC	Solyc02g085430 2 1	PERK
AT3G59700.1	L-LEC	Solyc02g089750 2 1	PERK
AT3G59730.1	L-LEC	Solyc03g034060 2 1	PERK
AT3G59740.1	L-LEC	Solyc03g120760 2 1	PERK
AT3G59750.1	L-LEC	Solyc03g121440 2 1	PERK
AT4G02410.1	L-LEC	Solyc04g006930 2 1	PERK
AT4G02420.1	L-LEC	Solyc04g063370 1 1	PERK
AT4G04960.1	L-LEC	Solyc04g079690 2 1	PERK
AT4G28350.1	L-LEC	Solyc05g010140 2 1	PERK
AT4G29050.1	L-LEC	Solyc07g027020 2 1	PERK
AT5G01540.1	L-LEC	Solyc08g068250 2 1	PERK
AT5G01550.1	L-LEC	Solyc10g051330 1 1	PERK
AT5G01560.1	L-LEC	Solyc11g044460 1 1	PERK
AT5G03140.1	L-LEC	Solyc12g007110 1 1	PERK
AT5G06740.1	L-LEC	Solyc12g044840 1 1	PERK
AT5G10530.1	L-LEC	AT1G11050.1	RKF3
AT5G42120.1	L-LEC	AT2G48010.1	RKF3
AT5G55830.1	L-LEC	Solyc01g104050 2 1	RKF3
AT5G59260.1	L-LEC	Solyc09g074240 1 1	RKF3
AT5G59270.1	L-LEC	AT3G08760.1	RLCKII
AT5G60270.1	L-LEC	AT5G11400.2	RLCKII
AT5G60280.1	L-LEC	AT5G11410.1	RLCKII
AT5G60300.3	L-LEC	AT5G25440.1	RLCKII
AT5G60310.1	L-LEC	Solyc09g042260 2 1	RLCKII
AT5G60320.1	L-LEC	Solyc10g075040 1 1	RLCKII
AT5G65600.1	L-LEC	AT2G11520.1	RLCKIV
Solyc01g106160 1 1	L-LEC	AT4G00330.1	RLCKIV
Solyc02g068300 2 1	L-LEC	AT5G58940.1	RLCKIV
Solyc02g078170 1 1	L-LEC	Solyc07g007780 2 1	RLCKIV
Solyc03g031980 2 1	L-LEC	Solyc10g012170 2 1	RLCKIV
Solyc03g043710 1 1	L-LEC	AT3G21450.1	RLCKIXa
Solyc03g112310 1 1	L-LEC	AT3G26700.1	RLCKIXa
Solyc04g071000 1 1	L-LEC	Solyc01g067510 2 1	RLCKIXa
Solyc05g053010 1 1	L-LEC	Solyc02g094570 2 1	RLCKIXa
Solyc07g065610 1 1	L-LEC	AT1G16760.1	RLCKIXb
Solyc08g060950 1 1	L-LEC	AT1G17540.1	RLCKIXb
Solyc09g005000 1 1	L-LEC	AT1G72760.1	RLCKIXb
Solyc09g007510 1 1	L-LEC	AT1G78940.2	RLCKIXb
Solyc09g011060 2 1	L-LEC	AT2G07020.1	RLCKIXb
Solyc09g011070 1 1	L-LEC	AT2G19410.1	RLCKIXb
Solyc09g011990 1 1	L-LEC	AT2G24370.1	RLCKIXb
Solyc09g012000 1 1	L-LEC	AT2G45910.1	RLCKIXb
Solyc09g091990 2 1	L-LEC	AT2G49065	RLCKIXb
Solyc10g047680 1 1	L-LEC	AT3G20200.1	RLCKIXb
Solyc10g047700 1 1	L-LEC	AT4G25160.1	RLCKIXb
Solyc10g047810 1 1	L-LEC	AT4G31220	RLCKIXb
Solyc10g080510 1 1	L-LEC	AT5G12000.1	RLCKIXb
Solyc10g084250 1 1	L-LEC	AT5G26150.1	RLCKIXb
Solyc10g084860 1 1	L-LEC	AT5G35380.1	RLCKIXb
AT1G66910.1	LRK10L2	AT5G51270.1	RLCKIXb
AT1G66920.2	LRK10L2	AT5G61550.2	RLCKIXb
AT1G66930.1	LRK10L2	AT5G61560.1	RLCKIXb
AT1G66980.1	LRK10L2	AT5G65500.1	RLCKIXb
AT1G67000.1	LRK10L2	Solyc01g094660 2 1	RLCKIXb
AT1G70250.1	LRK10L2	Solyc03g025450 2 1	RLCKIXb
AT4G18250.1	LRK10L2	Solyc03g093450 2 1	RLCKIXb
AT5G38240.1	LRK10L2	Solyc04g049400 2 1	RLCKIXb
AT5G38250.1	LRK10L2	Solyc05g047550 2 1	RLCKIXb
AT5G38260.1	LRK10L2	Solyc05g051610 1 1	RLCKIXb
AT5G38280.1	LRK10L2	Solyc06g043250 2 1	RLCKIXb
AT5G39020.1	LRK10L2	Solyc06g062820 2 1	RLCKIXb
AT5G39030.1	LRK10L2	Solyc07g040940 2 1	RLCKIXb
Solyc01g008500 2 1	LRK10L2	Solyc08g006140 1 1	RLCKIXb
Solyc01g008570 1 1	LRK10L2	Solyc08g069180 2 1	RLCKIXb
Solyc02g079610 2 1	LRK10L2	Solyc11g010700 1 1	RLCKIXb
Solyc02g081470 2 1	LRK10L2	Solyc11g065950 1 1	RLCKIXb
Solyc02g081480 2 1	LRK10L2	Solyc12g008990 1 1	RLCKIXb
Solyc02g081500 2 1	LRK10L2	Solyc12g096010 1 1	RLCKIXb
Solyc02g081510 1 1	LRK10L2	AT1G01540.2	RLCKV
Solyc02g086210 2 1	LRK10L2	AT1G09440.1	RLCKV
Solyc03g007210 2 1	LRK10L2	AT1G56720.1	RLCKV
Solyc03g083470 2 1	LRK10L2	AT2G30940.2	RLCKV
Solyc04g007380 1 1	LRK10L2	AT2G42960.1	RLCKV
Solyc05g009040 2 1	LRK10L2	AT3G17420.1	RLCKV
Solyc05g009050 2 1	LRK10L2	AT3G59110.1	RLCKV
Solyc05g009090 1 1	LRK10L2	AT4G01330.2	RLCKV
AT1G05700.1	LRRIa	AT4G02630.1	RLCKV
AT1G07550.1	LRRIa	AT4G34500.1	RLCKV
AT1G07560.1	LRRIa	AT5G18500.1	RLCKV
AT1G49100.1	LRRIa	Solyc01g094940 2 1	RLCKV
AT1G51620.2	LRRIa	Solyc01g101100 2 1	RLCKV
AT1G51790.1	LRRIa	Solyc01g109590 2 1	RLCKV
AT1G51800.1	LRRIa	Solyc03g007910 1 1	RLCKV
AT1G51810.1	LRRIa	Solyc04g078700 2 1	RLCKV
AT1G51820.1	LRRIa	Solyc07g056270 2 1	RLCKV
AT1G51830.1	LRRIa	Solyc12g088750 1 1	RLCKV
AT1G51850.1	LRRIa	Solyc12g098960 1 1	RLCKV
AT1G51860.1	LRRIa	AT1G21590.1	RLCKVI
AT1G51870.1	LRRIa	AT1G66460.1	RLCKVI
AT1G51880.1	LRRIa	AT1G77280.1	RLCKVI
AT1G51890.1	LRRIa	AT2G16750.1	RLCKVI
AT1G51910.1	LRRIa	AT2G18890.1	RLCKVI
AT2G04300.1	LRRIa	AT3G05140.1	RLCKVI
AT2G14440.1	LRRIa	AT4G35030.3	RLCKVI
AT2G14510.1	LRRIa	AT5G10520.1	RLCKVI
AT2G19190.1	LRRIa	AT5G18910.1	RLCKVI
AT2G19210.1	LRRIa	AT5G35960.1	RLCKVI
AT2G19230.1	LRRIa	AT5G37790.1	RLCKVI
AT2G28960.1	LRRIa	AT5G57670.2	RLCKVI
AT2G28970.1	LRRIa	AT5G63940.1	RLCKVI
AT2G28990.1	LRRIa	AT5G65530.1	RLCKVI
AT2G29000.1	LRRIa	Solyc01g068270 2 1	RLCKVI
AT3G21340.1	LRRIa	Solyc01g080520 2 1	RLCKVI
AT3G45920.1	LRRIa	Solyc01g098440 1 1	RLCKVI
AT3G46330.1	LRRIa	Solyc01g111570 2 1	RLCKVI
AT3G46340.1	LRRIa	Solyc01g111950 2 1	RLCKVI
AT3G46350.1	LRRIa	Solyc02g063330 2 1	RLCKVI
AT3G46370.1	LRRIa	Solyc02g091470 2 1	RLCKVI
AT3G46400.1	LRRIa	Solyc04g014410 2 1	RLCKVI
AT3G46410.1	LRRIa	Solyc04g057930 2 1	RLCKVI
AT3G46420.1	LRRIa	Solyc06g054480 2 1	RLCKVI
AT4G20450.1	LRRIa	Solyc07g006620 2 1	RLCKVI
AT4G29180.2	LRRIa	Solyc07g018140 2 1	RLCKVI
AT4G29450.1	LRRIa	Solyc09g074250 2 1	RLCKVI
AT4G29990.1	LRRIa	Solyc11g010730 1 1	RLCKVI
AT5G16900.1	LRRIa	AT1G07570.3	RLCKVIIa
AT5G59650.1	LRRIa	AT1G07870.2	RLCKVIIa
AT5G59660.1	LRRIa	AT1G14370.1	RLCKVIIa
AT5G59670.1	LRRIa	AT1G20650.1	RLCKVIIa
AT5G59680.1	LRRIa	AT1G24030.1	RLCKVIIb
Solyc03g093380 1 1	LRRIa	AT1G26970.1	RLCKVIIa
Solyc03g121230 2 1	LRRIa	AT1G61590.1	RLCKVIIa
AT5G15730.2	LRRIb	AT1G61860.1	RLCKVIIa
AT5G54590.2	LRRIb	AT1G69790.1	RLCKVIIa
Solyc02g089290 2 1	LRRIb	AT1G72540.1	RLCKVIIa
Solyc07g063950 2 1	LRRIb	AT1G74490.1	RLCKVIIa
AT1G67720.1	LRRIc	AT1G76360.1	RLCKVIIa
AT2G37050.3	LRRIc	AT1G76370.1	RLCKVIIa
AT5G48740.1	LRRIc	AT2G02800.1	RLCKVIIa
Solyc02g091590 2 1	LRRIc	AT2G05940.1	RLCKVIIa
Solyc05g014240 2 1	LRRIc	AT2G07180.1	RLCKVIIa
Solyc09g007280 2 1	LRRIc	AT2G17220.1	RLCKVIIa
Solyc09g060110 2 1	LRRIc	AT2G26290.1	RLCKVIIa
AT1G34210.1	LRRII	AT2G28590.1	RLCKVIIa
AT1G60800.1	LRRII	AT2G28930.1	RLCKVIIa
AT1G71830.1	LRRII	AT2G28940.2	RLCKVIIa
AT2G13790.1	LRRII	AT2G39110.1	RLCKVIIa
AT2G13800.1	LRRII	AT2G39660.1	RLCKVIIa
AT2G23950.1	LRRII	AT3G01300.1	RLCKVIIa
AT3G25560.3	LRRII	AT3G02810.1	RLCKVIIa
AT4G30520.1	LRRII	AT3G07070.1	RLCKVIIa
AT4G33430.2	LRRII	AT3G09830.1	RLCKVIIa
AT5G10290.1	LRRII	AT3G20530.1	RLCKVIIa
AT5G16000.1	LRRII	AT3G24790.1	RLCKVIIa
AT5G45780.1	LRRII	AT3G26940.1	RLCKVIIa
AT5G63710.1	LRRII	AT3G28690.2	RLCKVIIa
AT5G65240.2	LRRII	AT3G55450.2	RLCKVIIa
Solyc01g104970 2 1	LRRII	AT4G13190.1	RLCKVIIa
Solyc02g072310 2 1	LRRII	AT4G17660.1	RLCKVIIa
Solyc02g089550 2 1	LRRII	AT4G35600.2	RLCKVIIa
Solyc03g078520 2 1	LRRII	AT5G01020.1	RLCKVIIa
Solyc04g005910 2 1	LRRII	AT5G02290.1	RLCKVIIa
Solyc04g039730 2 1	LRRII	AT5G02800.1	RLCKVIIa
Solyc04g072570 2 1	LRRII	AT5G03320.1	RLCKVIIa
Solyc05g005140 2 1	LRRII	AT5G13160.1	RLCKVIIa
Solyc05g010400 2 1	LRRII	AT5G15080.1	RLCKVIIa
Solyc05g056370 2 1	LRRII	AT5G16500.1	RLCKVIIa
Solyc07g006110 2 1	LRRII	AT5G18610.1	RLCKVIIa
Solyc10g047140 1 1	LRRII	AT5G35580.1	RLCKVIIa
Solyc11g008960 1 1	LRRII	AT5G47070.1	RLCKVIIa
AT1G10860	LRRIII	AT5G56460.1	RLCKVIIa
AT1G25320.1	LRRIII	Solyc00g007060 2 1	RLCKVIIa
AT1G48480.1	LRRIII	Solyc01g008860 1 1	RLCKVIIa
AT1G50610.1	LRRIII	Solyc01g008870 1 1	RLCKVIIa
AT1G60630.1	LRRIII	Solyc01g010660 2 1	RLCKVIIa
AT1G64210.1	LRRIII	Solyc01g010780 2 1	RLCKVIIa
AT1G66830.1	LRRIII	Solyc01g028830 2 1	RLCKVIIa
AT1G67510.1	LRRIII	Solyc01g067400 2 1	RLCKVIIa
AT1G68400.1	LRRIII	Solyc01g088690 2 1	RLCKVIIa
AT1G72460.1	LRRIII	Solyc01g112220 2 1	RLCKVIIa
AT2G01210.1	LRRIII	Solyc02g014040 1 1	RLCKVIIa
AT2G07040.1	LRRIII	Solyc02g014070 1 1	RLCKVIIa
AT2G15300.1	LRRIII	Solyc02g087830 2 1	RLCKVIIa
AT2G23300.1	LRRIII	Solyc02g094380 1 1	RLCKVIIa
AT2G26730.1	LRRIII	Solyc03g032150 2 1	RLCKVIIa
AT2G27060.1	LRRIII	Solyc04g011520 2 1	RLCKVIIa
AT2G36570.1	LRRIII	Solyc04g050970 2 1	RLCKVIIa
AT2G42290.1	LRRIII	Solyc04g082500 2 1	RLCKVIIa
AT3G02880.1	LRRIII	Solyc04g082510 2 1	RLCKVIIa
AT3G08680.1	LRRIII	Solyc05g007050 2 1	RLCKVIIa
AT3G17840.1	LRRIII	Solyc05g007140 2 1	RLCKVIIa
AT3G20190.1	LRRIII	Solyc05g024290 2 1	RLCKVIIa
AT3G24660.1	LRRIII	Solyc05g025820 2 1	RLCKVIIa
AT3G42880.1	LRRIII	Solyc05g053930 2 1	RLCKVIIa
AT3G50230.1	LRRIII	Solyc05g055860 2 1	RLCKVIIa
AT3G51740.1	LRRIII	Solyc06g005500 2 1	RLCKVIIa
AT3G56100.1	LRRIII	Solyc06g005520 2 1	RLCKVIIa
AT3G57830.1	LRRIII	Solyc06g062920 2 1	RLCKVIIa
AT4G20940.1	LRRIII	Solyc06g075550 2 1	RLCKVIIa
AT4G23740.1	LRRIII	Solyc06g083500 2 1	RLCKVIIa
AT4G31250.1	LRRIII	Solyc07g007980 2 1	RLCKVIIa
AT4G34220.1	LRRIII	Solyc07g041940 2 1	RLCKVIIa
AT4G37250.1	LRRIII	Solyc07g042590 2 1	RLCKVIIa
AT5G05160.1	LRRIII	Solyc07g064340 2 1	RLCKVIIa
AT5G07620.1	LRRIII	Solyc08g061250 2 1	RLCKVIIa
AT5G10020.1	LRRIII	Solyc08g074980 2 1	RLCKVIIa
AT5G16590.1	LRRIII	Solyc08g077560 2 1	RLCKVIIa
AT5G20690.1	LRRIII	Solyc08g077630 2 1	RLCKVIIa
AT5G24100.1	LRRIII	Solyc09g007170 2 1	RLCKVIIa
AT5G35390.1	LRRIII	Solyc09g008010 2 1	RLCKVIIa
AT5G41680.1	LRRIII	Solyc09g010850 2 1	RLCKVIIa
AT5G43020.1	LRRIII	Solyc09g061330 1 1	RLCKVIIa
AT5G53320.1	LRRIII	Solyc09g075720 2 1	RLCKVIIa
AT5G58300.1	LRRIII	Solyc10g005300 2 1	RLCKVIIa
AT5G61570.1	LRRIII	Solyc10g006340 2 1	RLCKVIIa
AT5G67200.1	LRRIII	Solyc10g074710 1 1	RLCKVIIa
AT5G67280.1	LRRIII	Solyc10g084390 1 1	RLCKVIIa
Solyc00g110870 2 1	LRRIII	Solyc10g084770 1 1	RLCKVIIa
Solyc01g067020 2 1	LRRIII	Solyc10g085990 1 1	RLCKVIIa
Solyc01g105080 2 1	LRRIII	Solyc11g062400 1 1	RLCKVIIa
Solyc01g107650 2 1	LRRIII	Solyc11g072660 1 1	RLCKVIIa
Solyc02g023950 2 1	LRRIII	Solyc12g005160 1 1	RLCKVIIa
Solyc02g070000 2 1	LRRIII	Solyc12g009310 1 1	RLCKVIIa
Solyc02g092940 2 1	LRRIII	Solyc12g049360 1 1	RLCKVIIa
Solyc02g093100 2 1	LRRIII	Solyc12g077390 1 1	RLCKVIIa
Solyc03g019830 2 1	LRRIII	Solyc12g094680 1 1	RLCKVIIa
Solyc03g064010 2 1	LRRIII	AT1G06700.1	RLCKVIII
Solyc03g093460 2 1	LRRIII	AT1G48210.1	RLCKVIII
Solyc03g095490 2 1	LRRIII	AT1G48220.1	RLCKVIII
Solyc03g111670 2 1	LRRIII	AT2G30730.1	RLCKVIII
Solyc03g114080 1 1	LRRIII	AT2G30740.1	RLCKVIII
Solyc03g118510 2 1	LRRIII	AT2G41970.1	RLCKVIII
Solyc03g122230 1 1	LRRIII	AT2G43230.2	RLCKVIII
Solyc03g124050 2 1	LRRIII	AT2G47060.4	RLCKVIII
Solyc04g008650 2 1	LRRIII	AT3G17410.1	RLCKVIII
Solyc04g054200 2 1	LRRIII	AT3G59350.1	RLCKVIII
Solyc04g078590 2 1	LRRIII	AT3G62220.1	RLCKVIII
Solyc05g008860 2 1	LRRIII	Solyc03g059080 1 1	RLCKVIII
Solyc05g009100 2 1	LRRIII	Solyc05g053230 2 1	RLCKVIII
Solyc05g015150 2 1	LRRIII	Solyc09g090210 2 1	RLCKVIII
Solyc05g025780 2 1	LRRIII	Solyc10g078940 1 1	RLCKVIII
Solyc05g047570 2 1	LRRIII	Solyc10g080580 1 1	RLCKVIII
Solyc05g052350 2 1	LRRIII	Solyc12g098820 1 1	RLCKVIII
Solyc06g048560 1 1	LRRIII	Solyc12g098980 1 1	RLCKVIII
Solyc06g050560 2 1	LRRIII	AT2G28250.1	RLCKVIIIsis
Solyc06g068910 2 1	LRRIII	Solyc11g069590 1 1	RLCKVIIIsis
Solyc06g082610 2 1	LRRIII	AT1G80640.1	RLCKX
Solyc07g017230 2 1	LRRIII	AT2G25220.2	RLCKX
Solyc07g065240 1 1	LRRIII	AT4G32000.2	RLCKX
Solyc08g069170 1 1	LRRIII	AT5G11020.1	RLCKX
Solyc08g081940 2 1	LRRIII	Solyc03g117180 2 1	RLCKX
Solyc08g082460 2 1	LRRIII	Solyc04g045600 2 1	RLCKX
Solyc09g007110 2 1	LRRIII	AT1G80870.1	RLCKXI
Solyc09g008860 2 1	LRRIII	AT2G45590.1	RLCKXI
Solyc09g015170 2 1	LRRIII	AT4G25390.1	RLCKXI
Solyc09g030450 2 1	LRRIII	AT5G51770.1	RLCKXI
Solyc09g061930 2 1	LRRIII	Solyc01g094020 2 1	RLCKXI
Solyc11g011020 1 1	LRRIII	Solyc03g006920 2 1	RLCKXI
Solyc11g069960 1 1	LRRIII	Solyc03g117550 1 1	RLCKXI
Solyc11g071880 1 1	LRRIII	AT1G01740.1	RLCKXII
Solyc12g009190 1 1	LRRIII	AT1G50990.1	RLCKXII
AT2G45340.1	LRRIV	AT1G63500.1	RLCKXII
AT4G22730.1	LRRIV	AT2G17090.1	RLCKXII
AT5G51560.1	LRRIV	AT2G17170.1	RLCKXII
Solyc01g091230 2 1	LRRIV	AT3G09240.1	RLCKXII
Solyc08g079460 2 1	LRRIV	AT3G54030.1	RLCKXII
AT2G25790.1	LRRIVsis	AT4G00710.1	RLCKXII
Solyc08g066490 2 1	LRRIVsis	AT4G35230.1	RLCKXII
AT1G24650.1	LRRIX	AT5G01060.1	RLCKXII
AT1G66150.1	LRRIX	AT5G41260.1	RLCKXII
AT2G01820.1	LRRIX	AT5G46570.1	RLCKXII
AT3G23750.1	LRRIX	AT5G59010.1	RLCKXII
Solyc01g007130 2 1	LRRIX	Solyc01g080880 2 1	RLCKXII
Solyc01g108840 2 1	LRRIX	Solyc04g082260 2 1	RLCKXII
Solyc06g074070 2 1	LRRIX	Solyc06g076600 1 1	RLCKXII
Solyc09g057680 2 1	LRRIX	Solyc09g011750 2 1	RLCKXII
Solyc09g092460 2 1	LRRIX	Solyc10g085000 1 1	RLCKXII
Solyc10g081910 1 1	LRRIX	Solyc11g064890 1 1	RLCKXII
Solyc11g006040 1 1	LRRIX	Solyc12g099830 1 1	RLCKXII
Solyc12g098570 1 1	LRRIX	AT1G65190.1	RLCKXII XIII
AT1G11140	LRRV	AT1G65250.1	RLCKXII XIII
AT1G53730	LRRV	AT1G67470.1	RLCKXII XIII
AT1G78980.1	LRRV	AT3G52530.1	RLCKXII XIII
AT2G20850.1	LRRV	AT3G57640.1	RLCKXII XIII
AT3G13065.1	LRRV	AT3G57700.1	RLCKXII XIII
AT3G14350.1	LRRV	AT3G57710.1	RLCKXII XIII
AT4G03390.1	LRRV	AT3G57720.1	RLCKXII XIII
AT4G22130.1	LRRV	AT3G57730.1	RLCKXII XIII
AT5G06820.1	LRRV	AT3G57740.1	RLCKXII XIII
Solyc02g078780 2 1	LRRV	AT3G57750.1	RLCKXII XIII
Solyc02g081070 2 1	LRRV	AT3G57770.1	RLCKXII XIII
Solyc03g059020 1 1	LRRV	Solyc06g060680 1 1	RLCKXII XIII
Solyc03g123740 2 1	LRRV	Solyc06g060690 2 1	RLCKXII XIII
Solyc06g063150 2 1	LRRV	AT1G33260.1	RLCKXIII
Solyc06g063360 2 1	LRRV	AT4G10390.1	RLCKXIII
Solyc07g054500 2 1	LRRV	Solyc07g062170 1 1	RLCKXIII
Solyc12g010740 1 1	LRRV	Solyc12g005450 1 1	RLCKXIII
Solyc12g055720 1 1	LRRV	AT5G46080.1	RLCKXIV
AT1G14390.1	LRRVI	Solyc10g008960 1 1	RLCKXIV
AT1G63430.2	LRRVI	AT1G52540.1	RLCKXV
AT2G02780.1	LRRVI	AT3G15890.1	RLCKXV
AT2G40270.1	LRRVI	Solyc03g006890 1 1	RLCKXV
AT3G03770.1	LRRVI	Solyc03g116760 2 1	RLCKXV
AT3G56050.1	LRRVI	Solyc07g006610 2 1	RLCKXV
AT4G18640.1	LRRVI	AT5G20050.1	RLCKXVI
AT4G20790.1	LRRVI	Solyc06g008890 2 1	RLCKXVI
AT5G07150.1	LRRVI	AT1G11300	SD1a
AT5G14210.1	LRRVI	AT1G11330.2	SD1a
AT5G41180.1	LRRVI	AT1G11340.1	SD1a
AT5G45840.2	LRRVI	AT1G11350.1	SD1a
AT5G58540.1	LRRVI	AT1G11410.1	SD1a
AT5G63410.1	LRRVI	AT1G61610.1	SD1a
Solyc01g068360 2 1	LRRVI	AT1G65790.1	SD1a
Solyc01g096940 2 1	LRRVI	AT1G65800.1	SD1a
Solyc02g021590 2 1	LRRVI	AT1G67520.1	SD1a
Solyc02g068060 2 1	LRRVI	AT3G16030.1	SD1a
Solyc02g076660 2 1	LRRVI	AT4G03230.1	SD1a
Solyc02g093970 2 1	LRRVI	AT4G21370	SD1a
Solyc03g006130 2 1	LRRVI	AT4G21380.1	SD1a
Solyc05g007120 2 1	LRRVI	AT4G21390.1	SD1a
Solyc06g051030 2 1	LRRVI	AT4G27290.1	SD1a
Solyc08g080830 2 1	LRRVI	AT4G27300.1	SD1a
Solyc10g081420 1 1	LRRVI	Solyc00g201160 2 1	SD1a
Solyc12g056300 1 1	LRRVI	Solyc00g289230 1 1	SD1a
AT1G12460.1	LRRVIIa	Solyc02g021190 1 1	SD1a
AT1G62950.1	LRRVIIa	Solyc02g030300 2 1	SD1a
AT1G75640.1	LRRVIIa	Solyc02g078750 2 1	SD1a
AT3G28040.1	LRRVIIa	Solyc02g079530 2 1	SD1a
AT3G56370.1	LRRVIIa	Solyc02g079540 1 1	SD1a
AT4G36180.1	LRRVIIa	Solyc02g079550 1 1	SD1a
AT5G01890.1	LRRVIIa	Solyc02g079560 1 1	SD1a
Solyc02g084370 1 1	LRRVIIa	Solyc02g079570 2 1	SD1a
Solyc03g033610 1 1	LRRVIIa	Solyc02g079590 2 1	SD1a
Solyc04g081080 1 1	LRRVIIa	Solyc02g079620 1 1	SD1a
Solyc06g048620 2 1	LRRVIIa	Solyc02g079630 1 1	SD1a
Solyc06g048950 2 1	LRRVIIa	Solyc02g079640 2 1	SD1a
Solyc08g079740 2 1	LRRVIIa	Solyc02g079650 2 1	SD1a
Solyc09g015520 2 1	LRRVIIa	Solyc02g079710 2 1	SD1a
Solyc09g098290 2 1	LRRVIIa	Solyc03g006770 2 1	SD1a
AT2G24230.1	LRRVIIb	Solyc03g006780 2 1	SD1a
AT5G45800.1	LRRVIIb	Solyc03g006790 1 1	SD1a
AT5G58150.1	LRRVIIb	Solyc03g111540 1 1	SD1a
Solyc02g072520 2 1	LRRVIIb	Solyc03g120110 2 1	SD1a
Solyc07g005540 1 1	LRRVIIb	Solyc04g008370 1 1	SD1a
AT1G06840.1	LRRVIII-1	Solyc04g008400 1 1	SD1a
AT1G79620.1	LRRVIII-1	Solyc04g058110 2 1	SD1a
AT3G53590.1	LRRVIII-1	Solyc04g077270 2 1	SD1a
AT5G01950.1	LRRVIII-1	Solyc04g077280 2 1	SD1a
AT5G37450.1	LRRVIII-1	Solyc04g077300 2 1	SD1a
AT5G49760.1	LRRVIII-1	Solyc04g077310 2 1	SD1a
AT5G49770.1	LRRVIII-1	Solyc04g077330 2 1	SD1a
AT5G49780.1	LRRVIII-1	Solyc04g077340 2 1	SD1a
Solyc01g102680 2 1	LRRVIII-1	Solyc04g077360 2 1	SD1a
Solyc01g102700 2 1	LRRVIII-1	Solyc04g077370 1 1	SD1a
Solyc01g102710 2 1	LRRVIII-1	Solyc04g077390 2 1	SD1a
Solyc09g055180 2 1	LRRVIII-1	Solyc05g008310 2 1	SD1a
Solyc09g055570 2 1	LRRVIII-1	Solyc07g005110 2 1	SD1a
Solyc10g074890 1 1	LRRVIII-1	Solyc07g009420 1 1	SD1a
Solyc10g074900 1 1	LRRVIII-1	Solyc07g053080 2 1	SD1a
Solyc10g085670 1 1	LRRVIII-1	Solyc07g053100 2 1	SD1a
AT1G07650	LRRVIII-2	Solyc07g053120 2 1	SD1a
AT1G16670.1	LRRVIII-2	Solyc07g053130 2 1	SD1a
AT1G29720.1	LRRVIII-2	Solyc07g063700 1 1	SD1a
AT1G29730.1	LRRVIII-2	Solyc07g063710 1 1	SD1a
AT1G29740.1	LRRVIII-2	Solyc07g063720 1 1	SD1a
AT1G29750.2	LRRVIII-2	Solyc07g063730 1 1	SD1a
AT1G53420.1	LRRVIII-2	Solyc07g063750 2 1	SD1a
AT1G53430.1	LRRVIII-2	Solyc07g063770 2 1	SD1a
AT1G53440.1	LRRVIII-2	Solyc07g063780 1 1	SD1a
AT1G56120.1	LRRVIII-2	Solyc07g063800 1 1	SD1a
AT1G56130.1	LRRVIII-2	Solyc07g063810 1 1	SD1a
AT1G56140	LRRVIII-2	Solyc07g063820 2 1	SD1a
AT3G09010.1	LRRVIII-2	Solyc08g076050 2 1	SD1a
AT3G14840.2	LRRVIII-2	Solyc08g076060 2 1	SD1a
Solyc02g071800 2 1	LRRVIII-2	Solyc10g005440 1 1	SD1a
Solyc02g071810 2 1	LRRVIII-2	Solyc10g006710 2 1	SD1a
Solyc02g071820 2 1	LRRVIII-2	Solyc10g006720 2 1	SD1a
Solyc02g071860 2 1	LRRVIII-2	Solyc12g005290 1 1	SD1a
Solyc02g071870 2 1	LRRVIII-2	Solyc12g006840 1 1	SD1a
Solyc02g071880 2 1	LRRVIII-2	AT1G11280.1	SD1b
Solyc02g078530 2 1	LRRVIII-2	AT1G61360.1	SD1b
Solyc03g006500 2 1	LRRVIII-2	AT1G61370.1	SD1b
Solyc07g006940 1 1	LRRVIII-2	AT1G61380.1	SD1b
Solyc07g055810 2 1	LRRVIII-2	AT1G61390.1	SD1b
Solyc07g062620 2 1	LRRVIII-2	AT1G61400.1	SD1b
Solyc07g066550 2 1	LRRVIII-2	AT1G61420.1	SD1b
Solyc09g007730 2 1	LRRVIII-2	AT1G61430.1	SD1b
Solyc10g005630 2 1	LRRVIII-2	AT1G61440.1	SD1b
Solyc10g076760 1 1	LRRVIII-2	AT1G61460.1	SD1b
Solyc10g084110 1 1	LRRVIII-2	AT1G61480.1	SD1b
Solyc11g011870 1 1	LRRVIII-2	AT1G61490.1	SD1b
Solyc11g011880 1 1	LRRVIII-2	AT1G61500.1	SD1b
Solyc12g014350 1 1	LRRVIII-2	AT1G61550.1	SD1b
AT1G27190.1	LRRXa	AT4G11900.1	SD1b
AT1G69990.1	LRRXa	Solyc02g079580 2 1	SD1b
AT3G28450.1	LRRXa	Solyc03g006720 1 1	SD1b
AT5G48380.1	LRRXa	Solyc03g006730 1 1	SD1b
Solyc02g067560 1 1	LRRXa	AT1G34300.1	SD2b
Solyc02g087460 1 1	LRRXa	AT2G19130.1	SD2b
Solyc05g006570 1 1	LRRXa	AT4G00340.1	SD2b
Solyc06g082920 2 1	LRRXa	AT4G32300.1	SD2b
Solyc07g006480 2 1	LRRXa	AT5G24080.1	SD2b
Solyc12g096710 1 1	LRRXa	AT5G35370.1	SD2b
AT1G55610.1	LRRXb	AT5G60900.1	SD2b
AT1G72300.1	LRRXb	Solyc01g006520 2 1	SD2b
AT1G74360.1	LRRXb	Solyc01g006530 1 1	SD2b
AT2G01950.1	LRRXb	Solyc01g006590 1 1	SD2b
AT2G02220.1	LRRXb	Solyc01g014520 1 1	SD2b
AT3G13380.1	LRRXb	Solyc01g014550 1 1	SD2b
AT4G39400.1	LRRXb	Solyc01g094830 2 1	SD2b
AT5G07280.1	LRRXb	Solyc02g072070 2 1	SD2b
AT5G42440.1	LRRXb	Solyc03g005130 1 1	SD2b
AT5G53890.1	LRRXb	Solyc03g007790 2 1	SD2b
Solyc01g008140 2 1	LRRXb	Solyc03g078360 1 1	SD2b
Solyc03g026040 2 1	LRRXb	Solyc03g078370 1 1	SD2b
Solyc03g115610 2 1	LRRXb	Solyc04g015460 2 1	SD2b
Solyc03g123780 2 1	LRRXb	Solyc04g078410 2 1	SD2b
Solyc04g008430 1 1	LRRXb	Solyc06g036470 1 1	SD2b
Solyc04g051510 1 1	LRRXb	Solyc07g053220 1 1	SD2b
Solyc04g071870 1 1	LRRXb	Solyc07g055400 1 1	SD2b
Solyc06g069650 2 1	LRRXb	Solyc07g055560 2 1	SD2b
Solyc07g063000 2 1	LRRXb	Solyc07g055580 1 1	SD2b
Solyc07g066230 2 1	LRRXb	Solyc07g055630 2 1	SD2b
Solyc09g098420 1 1	LRRXb	Solyc07g055640 1 1	SD2b
AT1G34420.1	LRRXc	Solyc07g055650 1 1	SD2b
AT2G41820.1	LRRXc	Solyc08g059730 1 1	SD2b
Solyc04g015600 2 1	LRRXc	Solyc09g011330 1 1	SD2b
Solyc10g079170 1 1	LRRXc	Solyc09g075910 1 1	SD2b
Solyc11g017270 1 1	LRRXc	Solyc09g075920 1 1	SD2b
Solyc11g017280 1 1	LRRXc	Solyc11g005630 1 1	SD2b
AT1G08590.1	LRRXI	Solyc11g013880 1 1	SD2b
AT1G09970.2	LRRXI	AT2G41890.1	SD3
AT1G17230.1	LRRXI	Solyc03g063650 1 1	SD3
AT1G17750.1	LRRXI	AT1G49730.1	URKI
AT1G28440.1	LRRXI	AT3G19300.1	URKI
AT1G34110.1	LRRXI	Solyc01g108000 2 1	URKI
AT1G72180.1	LRRXI	Solyc11g071820 1 1	URKI
AT1G73080.1	LRRXI	AT1G16110.1	WAK
AT1G75820.1	LRRXI	AT1G16120.1	WAK
AT2G33170.1	LRRXI	AT1G16130.1	WAK
AT3G19700.1	LRRXI	AT1G16140	WAK
AT3G24240.1	LRRXI	AT1G16150.1	WAK
AT3G49670.1	LRRXI	AT1G16160.1	WAK
AT4G20140.1	LRRXI	AT1G16260.1	WAK
AT4G20270.1	LRRXI	AT1G17910.1	WAK
AT4g26540	LRRXI	AT1G19390.1	WAK
AT4G28490.1	LRRXI	AT1G21210.1	WAK
AT4G28650.1	LRRXI	AT1G21230.1	WAK
AT5G44700.1	LRRXI	AT1G21240.1	WAK
AT5G48940.1	LRRXI	AT1G21250.1	WAK
AT5G49660.1	LRRXI	AT1G21270.1	WAK
AT5G56040.2	LRRXI	AT1G69730.1	WAK
AT5G61480.1	LRRXI	AT1G79670.1	WAK
AT5G63930.1	LRRXI	AT1G79680.1	WAK
AT5G65700.1	LRRXI	AT3G25490.1	WAK
AT5G65710.1	LRRXI	AT3G53840.1	WAK
Solyc00g009090 2 1	LRRXI	AT4G31100.1	WAK
Solyc01g080770 2 1	LRRXI	AT4G31110.1	WAK
Solyc01g103530 2 1	LRRXI	AT5G02070.1	WAK
Solyc02g077630 2 1	LRRXI	Solyc02g068660 1 1	WAK
Solyc02g091840 2 1	LRRXI	Solyc07g007020 2 1	WAK
Solyc02g091860 2 1	LRRXI	Solyc09g008640 1 1	WAK
Solyc03g006300 1 1	LRRXI	Solyc09g011200 1 1	WAK
Solyc03g043770 2 1	LRRXI	Solyc09g014710 2 1	WAK
Solyc03g082450 2 1	LRRXI	Solyc09g014720 1 1	WAK
Solyc03g082470 2 1	LRRXI	Solyc09g014730 2 1	WAK
Solyc03g093330 2 1	LRRXI	Solyc09g014740 2 1	WAK
Solyc03g112580 2 1	LRRXI	Solyc09g015230 1 1	WAK
Solyc03g123860 2 1	LRRXI	Solyc09g015240 1 1	WAK
Solyc04g050170 2 1	LRRXI	Solyc10g076530 1 1	WAK
Solyc04g064940 2 1	LRRXI	Solyc10g076550 1 1	WAK
Solyc04g076990 2 1	LRRXI	Solyc10g076560 1 1	WAK
Solyc04g077010 2 1	LRRXI	Solyc11g072140 1 1	WAK
Solyc04g081590 2 1	LRRXI	Solyc12g088040 1 1	WAK
Solyc05g007230 2 1	LRRXI	AT1G18390.2	WAK LRK10L1
Solyc05g051640 2 1	LRRXI	AT1G25390.1	WAK LRK10L1
Solyc06g065260 2 1	LRRXI	AT1G66880.1	WAK LRK10L1
Solyc07g053600 2 1	LRRXI	AT1G69910.1	WAK LRK10L1
Solyc07g056410 2 1	LRRXI	AT2G23450.2	WAK LRK10L1
Solyc07g065860 2 1	LRRXI	AT5G38210.1	WAK LRK10L1
Solyc09g061940 1 1	LRRXI	AT5G66790.1	WAK LRK10L1
Solyc09g064520 2 1	LRRXI	Solyc02g086270 2 1	WAK LRK10L1
Solyc09g091260 2 1	LRRXI	Solyc02g090110 2 1	WAK LRK10L1
Solyc09g091400 2 1	LRRXI	Solyc03g119240 2 1	WAK LRK10L1
Solyc11g020280 1 1	LRRXI	Solyc04g007390 2 1	WAK LRK10L1
Solyc12g056730 1 1	LRRXI	Solyc04g079710 2 1	WAK LRK10L1
Solyc12g098100 1 1	LRRXI	Solyc05g008930 2 1	WAK LRK10L1
AT2G24130.1	LRRXII	Solyc05g008940 2 1	WAK LRK10L1
AT3G47090.1	LRRXII	Solyc05g008950 2 1	WAK LRK10L1
AT3G47110.1	LRRXII	Solyc05g008960 2 1	WAK LRK10L1
AT3G47570.1	LRRXII	Solyc05g008970 1 1	WAK LRK10L1
AT3G47580.1	LRRXII	Solyc05g008980 2 1	WAK LRK10L1
AT5G20480.1	LRRXII	Solyc05g008990 2 1	WAK LRK10L1
AT5G39390.1	LRRXII	Solyc05g009010 1 1	WAK LRK10L1
AT5G46330.1	LRRXII	Solyc05g010530 2 1	WAK LRK10L1
Solyc02g031790 1 1	LRRXII	Solyc12g036330 1 1	WAK LRK10L1
