# Supplementary material for: The tomato RLK superfamily: phylogeny and functional predictions about the role of the LRRII-RLK subfamily in antiviral defense
Source: BMC Plant Biol. 2012 Dec 2;12:229. doi: 10.1186/1471-2229-12-229 (PMC3552996; doi:10.1186/1471-2229-12-229)
Supplement: Additional file 6 — Sequence identity between members of LRRII-RLK subfamily of tomato and Arabidopsis. (A) Full-length amino acid sequences, (B) intracellular and (C) extracellular regions of LRRII subfamily members were aligned using CLUSTALW. Thick lines delimit the sequence comparison between members of the same clade (NIK, SERK, LRRIIc). Blue cells indicate high sequence identity, whereas red cells denote low sequence identity. [file 1471-2229-12-229-S6.xlsx]

## Sheet: Sheet1
intracellular region of LRRII subfamily members									Extracellular region of LRRII subfamily members										Intracellular region of LRRII subfamily members
																				1	2	3	4	5	6	7	8	9	10	11	12	13	14	15	16	17	18	19	20	21	22	23	24	25	26	27
seqA	name	length	seqB	name	length	Score(identity %)			seqA	name	length	seqB	name	length	Score(identity %)			1	AT1G34210_1_SERK2
1	AT1G34210_1_SERK2	350	2	AT1G71830_1_SERK1	350	93			1	AT1G34210_1_SERK2	235	2	AT1G71830_1_SERK1	232	84			2	AT1G71830_1_SERK1	93
1	AT1G34210_1_SERK2	350	3	Solyc04g072570_2_1	350	93			1	AT1G34210_1_SERK2	235	3	Solyc04g072570_2_1	236	80			3	Solyc04g072570_2_1	93	93
1	AT1G34210_1_SERK2	350	4	AT2G13790_1_SERK4	353	80			1	AT1G34210_1_SERK2	235	4	AT2G13790_1_SERK4	224	65			4	AT2G13790_1_SERK4	80	80	82
1	AT1G34210_1_SERK2	350	5	AT2G13800_1_SERK5	353	77			1	AT1G34210_1_SERK2	235	5	AT2G13800_1_SERK5	212	57			5	AT2G13800_1_SERK5	77	77	79	95
1	AT1G34210_1_SERK2	350	6	Solyc01g104970_2_1	351	87			1	AT1G34210_1_SERK2	235	6	Solyc01g104970_2_1	222	70			6	Solyc01g104970_2_1	87	86	88	84	81
1	AT1G34210_1_SERK2	350	7	Solyc10g047140_1_1	351	86			1	AT1G34210_1_SERK2	235	7	Solyc10g047140_1_1	221	69			7	Solyc10g047140_1_1	86	87	88	85	82	94
1	AT1G34210_1_SERK2	350	8	AT4G33430_1_BAK1	353	86			1	AT1G34210_1_SERK2	235	8	AT4G33430_1_BAK1	219	66			8	AT4G33430_1_BAK1	86	85	85	86	83	90	91
1	AT1G34210_1_SERK2	350	9	AT5G16000_1_NIK1	354	65			1	AT1G34210_1_SERK2	235	9	AT5G16000_1_NIK1	241	38			9	AT5G16000_1_NIK1	65	65	65	59	58	63	62	60
1	AT1G34210_1_SERK2	350	10	Solyc02g089550_2_1	348	66			1	AT1G34210_1_SERK2	235	10	Solyc02g089550_2_1	235	36			10	Solyc02g089550_2_1	66	66	66	60	59	62	62	63	84
1	AT1G34210_1_SERK2	350	11	Solyc04g005910_2_1	348	65			1	AT1G34210_1_SERK2	235	11	Solyc04g005910_2_1	229	37			11	Solyc04g005910_2_1	65	66	66	62	60	63	63	63	81	83
1	AT1G34210_1_SERK2	350	12	Solyc05g010400_2_1	347	67			1	AT1G34210_1_SERK2	235	12	Solyc05g010400_2_1	231	37			12	Solyc05g010400_2_1	67	68	67	61	59	64	65	63	83	85	89
1	AT1G34210_1_SERK2	350	13	AT3G25560_2_NIK2	350	64			1	AT1G34210_1_SERK2	235	13	AT3G25560_2_NIK2	242	34			13	AT3G25560_2_NIK2	64	64	64	58	56	61	62	62	79	80	83	82
1	AT1G34210_1_SERK2	350	14	AT2G23950_1	363	57			1	AT1G34210_1_SERK2	235	14	AT2G23950_1	229	35			14	AT2G23950_1	57	58	58	56	54	57	56	57	69	71	69	70	70
1	AT1G34210_1_SERK2	350	15	AT4G30520_1	373	56			1	AT1G34210_1_SERK2	235	15	AT4G30520_1	232	38			15	AT4G30520_1	56	58	58	56	53	56	56	57	68	70	68	69	69	87
1	AT1G34210_1_SERK2	350	16	Solyc07g006110_2_1	364	60			1	AT1G34210_1_SERK2	235	16	Solyc07g006110_2_1	224	38			16	Solyc07g006110_2_1	60	60	61	56	53	60	60	57	69	73	70	70	68	75	75
1	AT1G34210_1_SERK2	350	17	Solyc04g039730_2_1	352	66			1	AT1G34210_1_SERK2	235	17	Solyc04g039730_2_1	228	36			17	Solyc04g039730_2_1	66	67	66	63	61	64	64	65	73	73	75	74	72	66	65	65
1	AT1G34210_1_SERK2	350	18	Solyc05g005140_2_1	350	62			1	AT1G34210_1_SERK2	235	18	Solyc05g005140_2_1	210	32			18	Solyc05g005140_2_1	62	62	62	58	57	61	61	60	70	70	70	71	67	62	60	62	84
1	AT1G34210_1_SERK2	350	19	AT1G60800_1_NIK3	358	64			1	AT1G34210_1_SERK2	235	19	AT1G60800_1_NIK3	231	35			19	AT1G60800_1_NIK3	64	65	66	60	58	59	60	60	70	71	70	72	70	64	60	63	80	76
1	AT1G34210_1_SERK2	350	20	AT5G45780_1	342	55			1	AT1G34210_1_SERK2	235	20	AT5G45780_1	235	33			20	AT5G45780_1	55	59	55	54	53	57	56	57	61	61	63	61	61	58	57	57	66	62	65
1	AT1G34210_1_SERK2	350	21	Solyc02g072310_2_1	256	65			1	AT1G34210_1_SERK2	235	21	Solyc02g072310_2_1	178	34			21	Solyc02g072310_2_1	65	66	66	66	64	64	65	66	68	69	68	69	68	65	65	65	71	68	69	79
1	AT1G34210_1_SERK2	350	22	AT5G10290_1	350	66			1	AT1G34210_1_SERK2	235	22	AT5G10290_1	220	38			22	AT5G10290_1	66	67	67	61	59	63	63	64	60	61	60	62	60	52	53	53	60	56	58	52	62
1	AT1G34210_1_SERK2	350	23	AT5G65240_1	350	67			1	AT1G34210_1_SERK2	235	23	AT5G65240_1	214	37			23	AT5G65240_1	67	67	68	61	59	63	63	64	60	60	60	62	60	53	54	53	57	56	58	52	62	90
1	AT1G34210_1_SERK2	350	24	Solyc03g078520_2_1	350	66			1	AT1G34210_1_SERK2	235	24	Solyc03g078520_2_1	213	36			24	Solyc03g078520_2_1	66	68	69	61	59	64	64	64	59	60	60	61	60	53	54	54	60	58	58	51	61	86	84
1	AT1G34210_1_SERK2	350	25	Solyc11g008960_1_1	350	67			1	AT1G34210_1_SERK2	235	25	Solyc11g008960_1_1	210	40			25	Solyc11g008960_1_1	67	68	68	61	59	66	64	64	60	60	60	62	60	53	53	54	60	56	57	52	61	89	87	93
1	AT1G34210_1_SERK2	350	26	AT5G63710_1	352	57			1	AT1G34210_1_SERK2	235	26	AT5G63710_1	218	28			26	AT5G63710_1	57	59	59	54	53	55	56	56	51	52	52	52	52	50	49	49	52	52	52	49	57	68	66	68	70
1	AT1G34210_1_SERK2	350	27	Solyc05g056370_2_1	349	61			1	AT1G34210_1_SERK2	235	27	Solyc05g056370_2_1	223	33			27	Solyc05g056370_2_1	61	62	62	55	54	57	59	59	54	54	55	55	58	51	51	52	54	54	53	49	59	72	72	71	73	79
2	AT1G71830_1_SERK1	350	3	Solyc04g072570_2_1	350	93			2	AT1G71830_1_SERK1	232	3	Solyc04g072570_2_1	236	81
2	AT1G71830_1_SERK1	350	4	AT2G13790_1_SERK4	353	80			2	AT1G71830_1_SERK1	232	4	AT2G13790_1_SERK4	224	65				Extracellular region of LRRII subfamily members
2	AT1G71830_1_SERK1	350	5	AT2G13800_1_SERK5	353	77			2	AT1G71830_1_SERK1	232	5	AT2G13800_1_SERK5	212	52
2	AT1G71830_1_SERK1	350	6	Solyc01g104970_2_1	351	86			2	AT1G71830_1_SERK1	232	6	Solyc01g104970_2_1	222	68					1	2	3	4	5	6	7	8	9	10	11	12	13	14	15	16	17	18	19	20	21	22	23	24	25	26	27			1
2	AT1G71830_1_SERK1	350	7	Solyc10g047140_1_1	351	87			2	AT1G71830_1_SERK1	232	7	Solyc10g047140_1_1	221	66			1	AT1G34210_1_SERK2																														2
2	AT1G71830_1_SERK1	350	8	AT4G33430_1_BAK1	353	85			2	AT1G71830_1_SERK1	232	8	AT4G33430_1_BAK1	219	64			2	AT1G71830_1_SERK1	84																													3
2	AT1G71830_1_SERK1	350	9	AT5G16000_1_NIK1	354	65			2	AT1G71830_1_SERK1	232	9	AT5G16000_1_NIK1	241	36			3	Solyc04g072570_2_1	80	81																												4
2	AT1G71830_1_SERK1	350	10	Solyc02g089550_2_1	348	66			2	AT1G71830_1_SERK1	232	10	Solyc02g089550_2_1	235	36			4	AT2G13790_1_SERK4	65	65	61																											5
2	AT1G71830_1_SERK1	350	11	Solyc04g005910_2_1	348	66			2	AT1G71830_1_SERK1	232	11	Solyc04g005910_2_1	229	36			5	AT2G13800_1_SERK5	57	52	57	71																										6
2	AT1G71830_1_SERK1	350	12	Solyc05g010400_2_1	347	68			2	AT1G71830_1_SERK1	232	12	Solyc05g010400_2_1	231	37			6	Solyc01g104970_2_1	70	68	70	64	58																									7
2	AT1G71830_1_SERK1	350	13	AT3G25560_2_NIK2	350	64			2	AT1G71830_1_SERK1	232	13	AT3G25560_2_NIK2	242	37			7	Solyc10g047140_1_1	69	66	68	66	60	79																								8
2	AT1G71830_1_SERK1	350	14	AT2G23950_1	363	58			2	AT1G71830_1_SERK1	232	14	AT2G23950_1	229	36			8	AT4G33430_1_BAK1	66	64	66	72	68	72	73																							9
2	AT1G71830_1_SERK1	350	15	AT4G30520_1	373	58			2	AT1G71830_1_SERK1	232	15	AT4G30520_1	232	37			9	AT5G16000_1_NIK1	38	36	34	34	34	40	37	33																						10
2	AT1G71830_1_SERK1	350	16	Solyc07g006110_2_1	364	60			2	AT1G71830_1_SERK1	232	16	Solyc07g006110_2_1	224	39			10	Solyc02g089550_2_1	36	36	33	30	37	36	34	36	65																					11
2	AT1G71830_1_SERK1	350	17	Solyc04g039730_2_1	352	67			2	AT1G71830_1_SERK1	232	17	Solyc04g039730_2_1	228	37			11	Solyc04g005910_2_1	37	36	35	31	30	36	34	32	57	56																				12
2	AT1G71830_1_SERK1	350	18	Solyc05g005140_2_1	350	62			2	AT1G71830_1_SERK1	232	18	Solyc05g005140_2_1	210	32			12	Solyc05g010400_2_1	37	37	35	30	32	34	31	33	60	54	73																			13
2	AT1G71830_1_SERK1	350	19	AT1G60800_1_NIK3	358	65			2	AT1G71830_1_SERK1	232	19	AT1G60800_1_NIK3	231	36			13	AT3G25560_2_NIK2	34	37	35	30	33	32	33	33	59	59	59	58																		14
2	AT1G71830_1_SERK1	350	20	AT5G45780_1	342	59			2	AT1G71830_1_SERK1	232	20	AT5G45780_1	235	33			14	AT2G23950_1	35	36	36	29	30	32	32	34	58	51	47	50	52																	15
2	AT1G71830_1_SERK1	350	21	Solyc02g072310_2_1	256	66			2	AT1G71830_1_SERK1	232	21	Solyc02g072310_2_1	178	34			15	AT4G30520_1	38	37	39	33	35	33	34	33	54	53	47	51	52	80																16
2	AT1G71830_1_SERK1	350	22	AT5G10290_1	350	67			2	AT1G71830_1_SERK1	232	22	AT5G10290_1	220	37			16	Solyc07g006110_2_1	38	39	38	35	36	34	35	36	58	56	49	52	51	62	63															17
2	AT1G71830_1_SERK1	350	23	AT5G65240_1	350	67			2	AT1G71830_1_SERK1	232	23	AT5G65240_1	214	37			17	Solyc04g039730_2_1	36	37	37	33	31	33	34	31	51	53	53	46	49	50	49	48														18
2	AT1G71830_1_SERK1	350	24	Solyc03g078520_2_1	350	68			2	AT1G71830_1_SERK1	232	24	Solyc03g078520_2_1	213	38			18	Solyc05g005140_2_1	32	32	33	26	27	30	28	30	51	50	52	46	52	50	50	46	73													19
2	AT1G71830_1_SERK1	350	25	Solyc11g008960_1_1	350	68			2	AT1G71830_1_SERK1	232	25	Solyc11g008960_1_1	210	42			19	AT1G60800_1_NIK3	35	36	35	31	36	35	38	40	47	48	48	48	49	51	49	47	65	63												20
2	AT1G71830_1_SERK1	350	26	AT5G63710_1	352	59			2	AT1G71830_1_SERK1	232	26	AT5G63710_1	218	29			20	AT5G45780_1	33	33	31	31	33	31	33	31	45	46	44	41	41	40	40	43	45	43	44											21
2	AT1G71830_1_SERK1	350	27	Solyc05g056370_2_1	349	62			2	AT1G71830_1_SERK1	232	27	Solyc05g056370_2_1	223	32			21	Solyc02g072310_2_1	34	34	32	28	32	34	34	32	48	50	45	44	45	42	44	44	47	48	47	64										22
3	Solyc04g072570_2_1	350	4	AT2G13790_1_SERK4	353	82			3	Solyc04g072570_2_1	236	4	AT2G13790_1_SERK4	224	61			22	AT5G10290_1	38	37	36	34	41	37	38	38	32	30	27	27	36	30	31	35	29	27	35	31	32									23
3	Solyc04g072570_2_1	350	5	AT2G13800_1_SERK5	353	79			3	Solyc04g072570_2_1	236	5	AT2G13800_1_SERK5	212	57			23	AT5G65240_1	37	37	34	32	37	35	36	39	32	34	34	28	35	31	30	33	33	27	35	34	34	74								24
3	Solyc04g072570_2_1	350	6	Solyc01g104970_2_1	351	88			3	Solyc04g072570_2_1	236	6	Solyc01g104970_2_1	222	70			24	Solyc03g078520_2_1	36	38	35	35	35	33	34	36	34	32	30	33	36	37	36	36	33	30	35	35	34	61	53							25
3	Solyc04g072570_2_1	350	7	Solyc10g047140_1_1	351	88			3	Solyc04g072570_2_1	236	7	Solyc10g047140_1_1	221	68			25	Solyc11g008960_1_1	40	42	39	36	36	36	38	39	35	31	31	32	30	35	35	33	33	27	34	35	30	61	58	76						26
3	Solyc04g072570_2_1	350	8	AT4G33430_1_BAK1	353	85			3	Solyc04g072570_2_1	236	8	AT4G33430_1_BAK1	219	66			26	AT5G63710_1	28	29	28	23	23	23	23	23	29	27	26	25	28	32	32	32	33	32	31	28	29	31	32	36	35					27
3	Solyc04g072570_2_1	350	9	AT5G16000_1_NIK1	354	65			3	Solyc04g072570_2_1	236	9	AT5G16000_1_NIK1	241	34			27	Solyc05g056370_2_1	33	32	32	25	28	27	28	26	34	30	30	28	35	37	35	34	35	30	34	31	29	36	35	38	38	50
3	Solyc04g072570_2_1	350	10	Solyc02g089550_2_1	348	66			3	Solyc04g072570_2_1	236	10	Solyc02g089550_2_1	235	33
3	Solyc04g072570_2_1	350	11	Solyc04g005910_2_1	348	66			3	Solyc04g072570_2_1	236	11	Solyc04g005910_2_1	229	35
3	Solyc04g072570_2_1	350	12	Solyc05g010400_2_1	347	67			3	Solyc04g072570_2_1	236	12	Solyc05g010400_2_1	231	35
3	Solyc04g072570_2_1	350	13	AT3G25560_2_NIK2	350	64			3	Solyc04g072570_2_1	236	13	AT3G25560_2_NIK2	242	35
3	Solyc04g072570_2_1	350	14	AT2G23950_1	363	58			3	Solyc04g072570_2_1	236	14	AT2G23950_1	229	36
3	Solyc04g072570_2_1	350	15	AT4G30520_1	373	58			3	Solyc04g072570_2_1	236	15	AT4G30520_1	232	39
3	Solyc04g072570_2_1	350	16	Solyc07g006110_2_1	364	61			3	Solyc04g072570_2_1	236	16	Solyc07g006110_2_1	224	38
3	Solyc04g072570_2_1	350	17	Solyc04g039730_2_1	352	66			3	Solyc04g072570_2_1	236	17	Solyc04g039730_2_1	228	37
3	Solyc04g072570_2_1	350	18	Solyc05g005140_2_1	350	62			3	Solyc04g072570_2_1	236	18	Solyc05g005140_2_1	210	33
3	Solyc04g072570_2_1	350	19	AT1G60800_1_NIK3	358	66			3	Solyc04g072570_2_1	236	19	AT1G60800_1_NIK3	231	35
3	Solyc04g072570_2_1	350	20	AT5G45780_1	342	55			3	Solyc04g072570_2_1	236	20	AT5G45780_1	235	31
3	Solyc04g072570_2_1	350	21	Solyc02g072310_2_1	256	66			3	Solyc04g072570_2_1	236	21	Solyc02g072310_2_1	178	32
3	Solyc04g072570_2_1	350	22	AT5G10290_1	350	67			3	Solyc04g072570_2_1	236	22	AT5G10290_1	220	36
3	Solyc04g072570_2_1	350	23	AT5G65240_1	350	68			3	Solyc04g072570_2_1	236	23	AT5G65240_1	214	34
3	Solyc04g072570_2_1	350	24	Solyc03g078520_2_1	350	69			3	Solyc04g072570_2_1	236	24	Solyc03g078520_2_1	213	35
3	Solyc04g072570_2_1	350	25	Solyc11g008960_1_1	350	68			3	Solyc04g072570_2_1	236	25	Solyc11g008960_1_1	210	39
3	Solyc04g072570_2_1	350	26	AT5G63710_1	352	59			3	Solyc04g072570_2_1	236	26	AT5G63710_1	218	28
3	Solyc04g072570_2_1	350	27	Solyc05g056370_2_1	349	62			3	Solyc04g072570_2_1	236	27	Solyc05g056370_2_1	223	32
4	AT2G13790_1_SERK4	353	5	AT2G13800_1_SERK5	353	95			4	AT2G13790_1_SERK4	224	5	AT2G13800_1_SERK5	212	71
4	AT2G13790_1_SERK4	353	6	Solyc01g104970_2_1	351	84			4	AT2G13790_1_SERK4	224	6	Solyc01g104970_2_1	222	64
4	AT2G13790_1_SERK4	353	7	Solyc10g047140_1_1	351	85			4	AT2G13790_1_SERK4	224	7	Solyc10g047140_1_1	221	66
4	AT2G13790_1_SERK4	353	8	AT4G33430_1_BAK1	353	86			4	AT2G13790_1_SERK4	224	8	AT4G33430_1_BAK1	219	72
4	AT2G13790_1_SERK4	353	9	AT5G16000_1_NIK1	354	59			4	AT2G13790_1_SERK4	224	9	AT5G16000_1_NIK1	241	34
4	AT2G13790_1_SERK4	353	10	Solyc02g089550_2_1	348	60			4	AT2G13790_1_SERK4	224	10	Solyc02g089550_2_1	235	30
4	AT2G13790_1_SERK4	353	11	Solyc04g005910_2_1	348	62			4	AT2G13790_1_SERK4	224	11	Solyc04g005910_2_1	229	31
4	AT2G13790_1_SERK4	353	12	Solyc05g010400_2_1	347	61			4	AT2G13790_1_SERK4	224	12	Solyc05g010400_2_1	231	30
4	AT2G13790_1_SERK4	353	13	AT3G25560_2_NIK2	350	58			4	AT2G13790_1_SERK4	224	13	AT3G25560_2_NIK2	242	30
4	AT2G13790_1_SERK4	353	14	AT2G23950_1	363	56			4	AT2G13790_1_SERK4	224	14	AT2G23950_1	229	29
4	AT2G13790_1_SERK4	353	15	AT4G30520_1	373	56			4	AT2G13790_1_SERK4	224	15	AT4G30520_1	232	33
4	AT2G13790_1_SERK4	353	16	Solyc07g006110_2_1	364	56			4	AT2G13790_1_SERK4	224	16	Solyc07g006110_2_1	224	35
4	AT2G13790_1_SERK4	353	17	Solyc04g039730_2_1	352	63			4	AT2G13790_1_SERK4	224	17	Solyc04g039730_2_1	228	33
4	AT2G13790_1_SERK4	353	18	Solyc05g005140_2_1	350	58			4	AT2G13790_1_SERK4	224	18	Solyc05g005140_2_1	210	26
4	AT2G13790_1_SERK4	353	19	AT1G60800_1_NIK3	358	60			4	AT2G13790_1_SERK4	224	19	AT1G60800_1_NIK3	231	31
4	AT2G13790_1_SERK4	353	20	AT5G45780_1	342	54			4	AT2G13790_1_SERK4	224	20	AT5G45780_1	235	31
4	AT2G13790_1_SERK4	353	21	Solyc02g072310_2_1	256	66			4	AT2G13790_1_SERK4	224	21	Solyc02g072310_2_1	178	28
4	AT2G13790_1_SERK4	353	22	AT5G10290_1	350	61			4	AT2G13790_1_SERK4	224	22	AT5G10290_1	220	34
4	AT2G13790_1_SERK4	353	23	AT5G65240_1	350	61			4	AT2G13790_1_SERK4	224	23	AT5G65240_1	214	32
4	AT2G13790_1_SERK4	353	24	Solyc03g078520_2_1	350	61			4	AT2G13790_1_SERK4	224	24	Solyc03g078520_2_1	213	35
4	AT2G13790_1_SERK4	353	25	Solyc11g008960_1_1	350	61			4	AT2G13790_1_SERK4	224	25	Solyc11g008960_1_1	210	36
4	AT2G13790_1_SERK4	353	26	AT5G63710_1	352	54			4	AT2G13790_1_SERK4	224	26	AT5G63710_1	218	23
4	AT2G13790_1_SERK4	353	27	Solyc05g056370_2_1	349	55			4	AT2G13790_1_SERK4	224	27	Solyc05g056370_2_1	223	25
5	AT2G13800_1_SERK5	353	6	Solyc01g104970_2_1	351	81			5	AT2G13800_1_SERK5	212	6	Solyc01g104970_2_1	222	58
5	AT2G13800_1_SERK5	353	7	Solyc10g047140_1_1	351	82			5	AT2G13800_1_SERK5	212	7	Solyc10g047140_1_1	221	60
5	AT2G13800_1_SERK5	353	8	AT4G33430_1_BAK1	353	83			5	AT2G13800_1_SERK5	212	8	AT4G33430_1_BAK1	219	68
5	AT2G13800_1_SERK5	353	9	AT5G16000_1_NIK1	354	58			5	AT2G13800_1_SERK5	212	9	AT5G16000_1_NIK1	241	34
5	AT2G13800_1_SERK5	353	10	Solyc02g089550_2_1	348	59			5	AT2G13800_1_SERK5	212	10	Solyc02g089550_2_1	235	37
5	AT2G13800_1_SERK5	353	11	Solyc04g005910_2_1	348	60			5	AT2G13800_1_SERK5	212	11	Solyc04g005910_2_1	229	30
5	AT2G13800_1_SERK5	353	12	Solyc05g010400_2_1	347	59			5	AT2G13800_1_SERK5	212	12	Solyc05g010400_2_1	231	32
5	AT2G13800_1_SERK5	353	13	AT3G25560_2_NIK2	350	56			5	AT2G13800_1_SERK5	212	13	AT3G25560_2_NIK2	242	33
5	AT2G13800_1_SERK5	353	14	AT2G23950_1	363	54			5	AT2G13800_1_SERK5	212	14	AT2G23950_1	229	30
5	AT2G13800_1_SERK5	353	15	AT4G30520_1	373	53			5	AT2G13800_1_SERK5	212	15	AT4G30520_1	232	35
5	AT2G13800_1_SERK5	353	16	Solyc07g006110_2_1	364	53			5	AT2G13800_1_SERK5	212	16	Solyc07g006110_2_1	224	36
5	AT2G13800_1_SERK5	353	17	Solyc04g039730_2_1	352	61			5	AT2G13800_1_SERK5	212	17	Solyc04g039730_2_1	228	31
5	AT2G13800_1_SERK5	353	18	Solyc05g005140_2_1	350	57			5	AT2G13800_1_SERK5	212	18	Solyc05g005140_2_1	210	27
5	AT2G13800_1_SERK5	353	19	AT1G60800_1_NIK3	358	58			5	AT2G13800_1_SERK5	212	19	AT1G60800_1_NIK3	231	36
5	AT2G13800_1_SERK5	353	20	AT5G45780_1	342	53			5	AT2G13800_1_SERK5	212	20	AT5G45780_1	235	33
5	AT2G13800_1_SERK5	353	21	Solyc02g072310_2_1	256	64			5	AT2G13800_1_SERK5	212	21	Solyc02g072310_2_1	178	32
5	AT2G13800_1_SERK5	353	22	AT5G10290_1	350	59			5	AT2G13800_1_SERK5	212	22	AT5G10290_1	220	41
5	AT2G13800_1_SERK5	353	23	AT5G65240_1	350	59			5	AT2G13800_1_SERK5	212	23	AT5G65240_1	214	37
5	AT2G13800_1_SERK5	353	24	Solyc03g078520_2_1	350	59			5	AT2G13800_1_SERK5	212	24	Solyc03g078520_2_1	213	35
5	AT2G13800_1_SERK5	353	25	Solyc11g008960_1_1	350	59			5	AT2G13800_1_SERK5	212	25	Solyc11g008960_1_1	210	36
5	AT2G13800_1_SERK5	353	26	AT5G63710_1	352	53			5	AT2G13800_1_SERK5	212	26	AT5G63710_1	218	23
5	AT2G13800_1_SERK5	353	27	Solyc05g056370_2_1	349	54			5	AT2G13800_1_SERK5	212	27	Solyc05g056370_2_1	223	28
6	Solyc01g104970_2_1	351	7	Solyc10g047140_1_1	351	94			6	Solyc01g104970_2_1	222	7	Solyc10g047140_1_1	221	79
6	Solyc01g104970_2_1	351	8	AT4G33430_1_BAK1	353	90			6	Solyc01g104970_2_1	222	8	AT4G33430_1_BAK1	219	72
6	Solyc01g104970_2_1	351	9	AT5G16000_1_NIK1	354	63			6	Solyc01g104970_2_1	222	9	AT5G16000_1_NIK1	241	40
6	Solyc01g104970_2_1	351	10	Solyc02g089550_2_1	348	62			6	Solyc01g104970_2_1	222	10	Solyc02g089550_2_1	235	36
6	Solyc01g104970_2_1	351	11	Solyc04g005910_2_1	348	63			6	Solyc01g104970_2_1	222	11	Solyc04g005910_2_1	229	36
6	Solyc01g104970_2_1	351	12	Solyc05g010400_2_1	347	64			6	Solyc01g104970_2_1	222	12	Solyc05g010400_2_1	231	34
6	Solyc01g104970_2_1	351	13	AT3G25560_2_NIK2	350	61			6	Solyc01g104970_2_1	222	13	AT3G25560_2_NIK2	242	32
6	Solyc01g104970_2_1	351	14	AT2G23950_1	363	57			6	Solyc01g104970_2_1	222	14	AT2G23950_1	229	32
6	Solyc01g104970_2_1	351	15	AT4G30520_1	373	56			6	Solyc01g104970_2_1	222	15	AT4G30520_1	232	33
6	Solyc01g104970_2_1	351	16	Solyc07g006110_2_1	364	60			6	Solyc01g104970_2_1	222	16	Solyc07g006110_2_1	224	34
6	Solyc01g104970_2_1	351	17	Solyc04g039730_2_1	352	64			6	Solyc01g104970_2_1	222	17	Solyc04g039730_2_1	228	33
6	Solyc01g104970_2_1	351	18	Solyc05g005140_2_1	350	61			6	Solyc01g104970_2_1	222	18	Solyc05g005140_2_1	210	30
6	Solyc01g104970_2_1	351	19	AT1G60800_1_NIK3	358	59			6	Solyc01g104970_2_1	222	19	AT1G60800_1_NIK3	231	35
6	Solyc01g104970_2_1	351	20	AT5G45780_1	342	57			6	Solyc01g104970_2_1	222	20	AT5G45780_1	235	31
6	Solyc01g104970_2_1	351	21	Solyc02g072310_2_1	256	64			6	Solyc01g104970_2_1	222	21	Solyc02g072310_2_1	178	34
6	Solyc01g104970_2_1	351	22	AT5G10290_1	350	63			6	Solyc01g104970_2_1	222	22	AT5G10290_1	220	37
6	Solyc01g104970_2_1	351	23	AT5G65240_1	350	63			6	Solyc01g104970_2_1	222	23	AT5G65240_1	214	35
6	Solyc01g104970_2_1	351	24	Solyc03g078520_2_1	350	64			6	Solyc01g104970_2_1	222	24	Solyc03g078520_2_1	213	33
6	Solyc01g104970_2_1	351	25	Solyc11g008960_1_1	350	66			6	Solyc01g104970_2_1	222	25	Solyc11g008960_1_1	210	36
6	Solyc01g104970_2_1	351	26	AT5G63710_1	352	55			6	Solyc01g104970_2_1	222	26	AT5G63710_1	218	23
6	Solyc01g104970_2_1	351	27	Solyc05g056370_2_1	349	57			6	Solyc01g104970_2_1	222	27	Solyc05g056370_2_1	223	27
7	Solyc10g047140_1_1	351	8	AT4G33430_1_BAK1	353	91			7	Solyc10g047140_1_1	221	8	AT4G33430_1_BAK1	219	73
7	Solyc10g047140_1_1	351	9	AT5G16000_1_NIK1	354	62			7	Solyc10g047140_1_1	221	9	AT5G16000_1_NIK1	241	37
7	Solyc10g047140_1_1	351	10	Solyc02g089550_2_1	348	62			7	Solyc10g047140_1_1	221	10	Solyc02g089550_2_1	235	34
7	Solyc10g047140_1_1	351	11	Solyc04g005910_2_1	348	63			7	Solyc10g047140_1_1	221	11	Solyc04g005910_2_1	229	34
7	Solyc10g047140_1_1	351	12	Solyc05g010400_2_1	347	65			7	Solyc10g047140_1_1	221	12	Solyc05g010400_2_1	231	31
7	Solyc10g047140_1_1	351	13	AT3G25560_2_NIK2	350	62			7	Solyc10g047140_1_1	221	13	AT3G25560_2_NIK2	242	33
7	Solyc10g047140_1_1	351	14	AT2G23950_1	363	56			7	Solyc10g047140_1_1	221	14	AT2G23950_1	229	32
7	Solyc10g047140_1_1	351	15	AT4G30520_1	373	56			7	Solyc10g047140_1_1	221	15	AT4G30520_1	232	34
7	Solyc10g047140_1_1	351	16	Solyc07g006110_2_1	364	60			7	Solyc10g047140_1_1	221	16	Solyc07g006110_2_1	224	35
7	Solyc10g047140_1_1	351	17	Solyc04g039730_2_1	352	64			7	Solyc10g047140_1_1	221	17	Solyc04g039730_2_1	228	34
7	Solyc10g047140_1_1	351	18	Solyc05g005140_2_1	350	61			7	Solyc10g047140_1_1	221	18	Solyc05g005140_2_1	210	28
7	Solyc10g047140_1_1	351	19	AT1G60800_1_NIK3	358	60			7	Solyc10g047140_1_1	221	19	AT1G60800_1_NIK3	231	38
7	Solyc10g047140_1_1	351	20	AT5G45780_1	342	56			7	Solyc10g047140_1_1	221	20	AT5G45780_1	235	33
7	Solyc10g047140_1_1	351	21	Solyc02g072310_2_1	256	65			7	Solyc10g047140_1_1	221	21	Solyc02g072310_2_1	178	34
7	Solyc10g047140_1_1	351	22	AT5G10290_1	350	63			7	Solyc10g047140_1_1	221	22	AT5G10290_1	220	38
7	Solyc10g047140_1_1	351	23	AT5G65240_1	350	63			7	Solyc10g047140_1_1	221	23	AT5G65240_1	214	36
7	Solyc10g047140_1_1	351	24	Solyc03g078520_2_1	350	64			7	Solyc10g047140_1_1	221	24	Solyc03g078520_2_1	213	34
7	Solyc10g047140_1_1	351	25	Solyc11g008960_1_1	350	64			7	Solyc10g047140_1_1	221	25	Solyc11g008960_1_1	210	38
7	Solyc10g047140_1_1	351	26	AT5G63710_1	352	56			7	Solyc10g047140_1_1	221	26	AT5G63710_1	218	23
7	Solyc10g047140_1_1	351	27	Solyc05g056370_2_1	349	59			7	Solyc10g047140_1_1	221	27	Solyc05g056370_2_1	223	28
8	AT4G33430_1_BAK1	353	9	AT5G16000_1_NIK1	354	60			8	AT4G33430_1_BAK1	219	9	AT5G16000_1_NIK1	241	33
8	AT4G33430_1_BAK1	353	10	Solyc02g089550_2_1	348	63			8	AT4G33430_1_BAK1	219	10	Solyc02g089550_2_1	235	36
8	AT4G33430_1_BAK1	353	11	Solyc04g005910_2_1	348	63			8	AT4G33430_1_BAK1	219	11	Solyc04g005910_2_1	229	32
8	AT4G33430_1_BAK1	353	12	Solyc05g010400_2_1	347	63			8	AT4G33430_1_BAK1	219	12	Solyc05g010400_2_1	231	33
8	AT4G33430_1_BAK1	353	13	AT3G25560_2_NIK2	350	62			8	AT4G33430_1_BAK1	219	13	AT3G25560_2_NIK2	242	33
8	AT4G33430_1_BAK1	353	14	AT2G23950_1	363	57			8	AT4G33430_1_BAK1	219	14	AT2G23950_1	229	34
8	AT4G33430_1_BAK1	353	15	AT4G30520_1	373	57			8	AT4G33430_1_BAK1	219	15	AT4G30520_1	232	33
8	AT4G33430_1_BAK1	353	16	Solyc07g006110_2_1	364	57			8	AT4G33430_1_BAK1	219	16	Solyc07g006110_2_1	224	36
8	AT4G33430_1_BAK1	353	17	Solyc04g039730_2_1	352	65			8	AT4G33430_1_BAK1	219	17	Solyc04g039730_2_1	228	31
8	AT4G33430_1_BAK1	353	18	Solyc05g005140_2_1	350	60			8	AT4G33430_1_BAK1	219	18	Solyc05g005140_2_1	210	30
8	AT4G33430_1_BAK1	353	19	AT1G60800_1_NIK3	358	60			8	AT4G33430_1_BAK1	219	19	AT1G60800_1_NIK3	231	40
8	AT4G33430_1_BAK1	353	20	AT5G45780_1	342	57			8	AT4G33430_1_BAK1	219	20	AT5G45780_1	235	31
8	AT4G33430_1_BAK1	353	21	Solyc02g072310_2_1	256	66			8	AT4G33430_1_BAK1	219	21	Solyc02g072310_2_1	178	32
8	AT4G33430_1_BAK1	353	22	AT5G10290_1	350	64			8	AT4G33430_1_BAK1	219	22	AT5G10290_1	220	38
8	AT4G33430_1_BAK1	353	23	AT5G65240_1	350	64			8	AT4G33430_1_BAK1	219	23	AT5G65240_1	214	39
8	AT4G33430_1_BAK1	353	24	Solyc03g078520_2_1	350	64			8	AT4G33430_1_BAK1	219	24	Solyc03g078520_2_1	213	36
8	AT4G33430_1_BAK1	353	25	Solyc11g008960_1_1	350	64			8	AT4G33430_1_BAK1	219	25	Solyc11g008960_1_1	210	39
8	AT4G33430_1_BAK1	353	26	AT5G63710_1	352	56			8	AT4G33430_1_BAK1	219	26	AT5G63710_1	218	23
8	AT4G33430_1_BAK1	353	27	Solyc05g056370_2_1	349	59			8	AT4G33430_1_BAK1	219	27	Solyc05g056370_2_1	223	26
9	AT5G16000_1_NIK1	354	10	Solyc02g089550_2_1	348	84			9	AT5G16000_1_NIK1	241	10	Solyc02g089550_2_1	235	65
9	AT5G16000_1_NIK1	354	11	Solyc04g005910_2_1	348	81			9	AT5G16000_1_NIK1	241	11	Solyc04g005910_2_1	229	57
9	AT5G16000_1_NIK1	354	12	Solyc05g010400_2_1	347	83			9	AT5G16000_1_NIK1	241	12	Solyc05g010400_2_1	231	60
9	AT5G16000_1_NIK1	354	13	AT3G25560_2_NIK2	350	79			9	AT5G16000_1_NIK1	241	13	AT3G25560_2_NIK2	242	59
9	AT5G16000_1_NIK1	354	14	AT2G23950_1	363	69			9	AT5G16000_1_NIK1	241	14	AT2G23950_1	229	58
9	AT5G16000_1_NIK1	354	15	AT4G30520_1	373	68			9	AT5G16000_1_NIK1	241	15	AT4G30520_1	232	54
9	AT5G16000_1_NIK1	354	16	Solyc07g006110_2_1	364	69			9	AT5G16000_1_NIK1	241	16	Solyc07g006110_2_1	224	58
9	AT5G16000_1_NIK1	354	17	Solyc04g039730_2_1	352	73			9	AT5G16000_1_NIK1	241	17	Solyc04g039730_2_1	228	51
9	AT5G16000_1_NIK1	354	18	Solyc05g005140_2_1	350	70			9	AT5G16000_1_NIK1	241	18	Solyc05g005140_2_1	210	51
9	AT5G16000_1_NIK1	354	19	AT1G60800_1_NIK3	358	70			9	AT5G16000_1_NIK1	241	19	AT1G60800_1_NIK3	231	47
9	AT5G16000_1_NIK1	354	20	AT5G45780_1	342	61			9	AT5G16000_1_NIK1	241	20	AT5G45780_1	235	45
9	AT5G16000_1_NIK1	354	21	Solyc02g072310_2_1	256	68			9	AT5G16000_1_NIK1	241	21	Solyc02g072310_2_1	178	48
9	AT5G16000_1_NIK1	354	22	AT5G10290_1	350	60			9	AT5G16000_1_NIK1	241	22	AT5G10290_1	220	32
9	AT5G16000_1_NIK1	354	23	AT5G65240_1	350	60			9	AT5G16000_1_NIK1	241	23	AT5G65240_1	214	32
9	AT5G16000_1_NIK1	354	24	Solyc03g078520_2_1	350	59			9	AT5G16000_1_NIK1	241	24	Solyc03g078520_2_1	213	34
9	AT5G16000_1_NIK1	354	25	Solyc11g008960_1_1	350	60			9	AT5G16000_1_NIK1	241	25	Solyc11g008960_1_1	210	35
9	AT5G16000_1_NIK1	354	26	AT5G63710_1	352	51			9	AT5G16000_1_NIK1	241	26	AT5G63710_1	218	29
9	AT5G16000_1_NIK1	354	27	Solyc05g056370_2_1	349	54			9	AT5G16000_1_NIK1	241	27	Solyc05g056370_2_1	223	34
10	Solyc02g089550_2_1	348	11	Solyc04g005910_2_1	348	83			10	Solyc02g089550_2_1	235	11	Solyc04g005910_2_1	229	56
10	Solyc02g089550_2_1	348	12	Solyc05g010400_2_1	347	85			10	Solyc02g089550_2_1	235	12	Solyc05g010400_2_1	231	54
10	Solyc02g089550_2_1	348	13	AT3G25560_2_NIK2	350	80			10	Solyc02g089550_2_1	235	13	AT3G25560_2_NIK2	242	59
10	Solyc02g089550_2_1	348	14	AT2G23950_1	363	71			10	Solyc02g089550_2_1	235	14	AT2G23950_1	229	51
10	Solyc02g089550_2_1	348	15	AT4G30520_1	373	70			10	Solyc02g089550_2_1	235	15	AT4G30520_1	232	53
10	Solyc02g089550_2_1	348	16	Solyc07g006110_2_1	364	73			10	Solyc02g089550_2_1	235	16	Solyc07g006110_2_1	224	56
10	Solyc02g089550_2_1	348	17	Solyc04g039730_2_1	352	73			10	Solyc02g089550_2_1	235	17	Solyc04g039730_2_1	228	53
10	Solyc02g089550_2_1	348	18	Solyc05g005140_2_1	350	70			10	Solyc02g089550_2_1	235	18	Solyc05g005140_2_1	210	50
10	Solyc02g089550_2_1	348	19	AT1G60800_1_NIK3	358	71			10	Solyc02g089550_2_1	235	19	AT1G60800_1_NIK3	231	48
10	Solyc02g089550_2_1	348	20	AT5G45780_1	342	61			10	Solyc02g089550_2_1	235	20	AT5G45780_1	235	46
10	Solyc02g089550_2_1	348	21	Solyc02g072310_2_1	256	69			10	Solyc02g089550_2_1	235	21	Solyc02g072310_2_1	178	50
10	Solyc02g089550_2_1	348	22	AT5G10290_1	350	61			10	Solyc02g089550_2_1	235	22	AT5G10290_1	220	30
10	Solyc02g089550_2_1	348	23	AT5G65240_1	350	60			10	Solyc02g089550_2_1	235	23	AT5G65240_1	214	34
10	Solyc02g089550_2_1	348	24	Solyc03g078520_2_1	350	60			10	Solyc02g089550_2_1	235	24	Solyc03g078520_2_1	213	32
10	Solyc02g089550_2_1	348	25	Solyc11g008960_1_1	350	60			10	Solyc02g089550_2_1	235	25	Solyc11g008960_1_1	210	31
10	Solyc02g089550_2_1	348	26	AT5G63710_1	352	52			10	Solyc02g089550_2_1	235	26	AT5G63710_1	218	27
10	Solyc02g089550_2_1	348	27	Solyc05g056370_2_1	349	54			10	Solyc02g089550_2_1	235	27	Solyc05g056370_2_1	223	30
11	Solyc04g005910_2_1	348	12	Solyc05g010400_2_1	347	89			11	Solyc04g005910_2_1	229	12	Solyc05g010400_2_1	231	73
11	Solyc04g005910_2_1	348	13	AT3G25560_2_NIK2	350	83			11	Solyc04g005910_2_1	229	13	AT3G25560_2_NIK2	242	59
11	Solyc04g005910_2_1	348	14	AT2G23950_1	363	69			11	Solyc04g005910_2_1	229	14	AT2G23950_1	229	47
11	Solyc04g005910_2_1	348	15	AT4G30520_1	373	68			11	Solyc04g005910_2_1	229	15	AT4G30520_1	232	47
11	Solyc04g005910_2_1	348	16	Solyc07g006110_2_1	364	70			11	Solyc04g005910_2_1	229	16	Solyc07g006110_2_1	224	49
11	Solyc04g005910_2_1	348	17	Solyc04g039730_2_1	352	75			11	Solyc04g005910_2_1	229	17	Solyc04g039730_2_1	228	53
11	Solyc04g005910_2_1	348	18	Solyc05g005140_2_1	350	70			11	Solyc04g005910_2_1	229	18	Solyc05g005140_2_1	210	52
11	Solyc04g005910_2_1	348	19	AT1G60800_1_NIK3	358	70			11	Solyc04g005910_2_1	229	19	AT1G60800_1_NIK3	231	48
11	Solyc04g005910_2_1	348	20	AT5G45780_1	342	63			11	Solyc04g005910_2_1	229	20	AT5G45780_1	235	44
11	Solyc04g005910_2_1	348	21	Solyc02g072310_2_1	256	68			11	Solyc04g005910_2_1	229	21	Solyc02g072310_2_1	178	45
11	Solyc04g005910_2_1	348	22	AT5G10290_1	350	60			11	Solyc04g005910_2_1	229	22	AT5G10290_1	220	27
11	Solyc04g005910_2_1	348	23	AT5G65240_1	350	60			11	Solyc04g005910_2_1	229	23	AT5G65240_1	214	34
11	Solyc04g005910_2_1	348	24	Solyc03g078520_2_1	350	60			11	Solyc04g005910_2_1	229	24	Solyc03g078520_2_1	213	30
11	Solyc04g005910_2_1	348	25	Solyc11g008960_1_1	350	60			11	Solyc04g005910_2_1	229	25	Solyc11g008960_1_1	210	31
11	Solyc04g005910_2_1	348	26	AT5G63710_1	352	52			11	Solyc04g005910_2_1	229	26	AT5G63710_1	218	26
11	Solyc04g005910_2_1	348	27	Solyc05g056370_2_1	349	55			11	Solyc04g005910_2_1	229	27	Solyc05g056370_2_1	223	30
12	Solyc05g010400_2_1	347	13	AT3G25560_2_NIK2	350	82			12	Solyc05g010400_2_1	231	13	AT3G25560_2_NIK2	242	58
12	Solyc05g010400_2_1	347	14	AT2G23950_1	363	70			12	Solyc05g010400_2_1	231	14	AT2G23950_1	229	50
12	Solyc05g010400_2_1	347	15	AT4G30520_1	373	69			12	Solyc05g010400_2_1	231	15	AT4G30520_1	232	51
12	Solyc05g010400_2_1	347	16	Solyc07g006110_2_1	364	70			12	Solyc05g010400_2_1	231	16	Solyc07g006110_2_1	224	52
12	Solyc05g010400_2_1	347	17	Solyc04g039730_2_1	352	74			12	Solyc05g010400_2_1	231	17	Solyc04g039730_2_1	228	46
12	Solyc05g010400_2_1	347	18	Solyc05g005140_2_1	350	71			12	Solyc05g010400_2_1	231	18	Solyc05g005140_2_1	210	46
12	Solyc05g010400_2_1	347	19	AT1G60800_1_NIK3	358	72			12	Solyc05g010400_2_1	231	19	AT1G60800_1_NIK3	231	48
12	Solyc05g010400_2_1	347	20	AT5G45780_1	342	61			12	Solyc05g010400_2_1	231	20	AT5G45780_1	235	41
12	Solyc05g010400_2_1	347	21	Solyc02g072310_2_1	256	69			12	Solyc05g010400_2_1	231	21	Solyc02g072310_2_1	178	44
12	Solyc05g010400_2_1	347	22	AT5G10290_1	350	62			12	Solyc05g010400_2_1	231	22	AT5G10290_1	220	27
12	Solyc05g010400_2_1	347	23	AT5G65240_1	350	62			12	Solyc05g010400_2_1	231	23	AT5G65240_1	214	28
12	Solyc05g010400_2_1	347	24	Solyc03g078520_2_1	350	61			12	Solyc05g010400_2_1	231	24	Solyc03g078520_2_1	213	33
12	Solyc05g010400_2_1	347	25	Solyc11g008960_1_1	350	62			12	Solyc05g010400_2_1	231	25	Solyc11g008960_1_1	210	32
12	Solyc05g010400_2_1	347	26	AT5G63710_1	352	52			12	Solyc05g010400_2_1	231	26	AT5G63710_1	218	25
12	Solyc05g010400_2_1	347	27	Solyc05g056370_2_1	349	55			12	Solyc05g010400_2_1	231	27	Solyc05g056370_2_1	223	28
13	AT3G25560_2_NIK2	350	14	AT2G23950_1	363	70			13	AT3G25560_2_NIK2	242	14	AT2G23950_1	229	52
13	AT3G25560_2_NIK2	350	15	AT4G30520_1	373	69			13	AT3G25560_2_NIK2	242	15	AT4G30520_1	232	52
13	AT3G25560_2_NIK2	350	16	Solyc07g006110_2_1	364	68			13	AT3G25560_2_NIK2	242	16	Solyc07g006110_2_1	224	51
13	AT3G25560_2_NIK2	350	17	Solyc04g039730_2_1	352	72			13	AT3G25560_2_NIK2	242	17	Solyc04g039730_2_1	228	49
13	AT3G25560_2_NIK2	350	18	Solyc05g005140_2_1	350	67			13	AT3G25560_2_NIK2	242	18	Solyc05g005140_2_1	210	52
13	AT3G25560_2_NIK2	350	19	AT1G60800_1_NIK3	358	70			13	AT3G25560_2_NIK2	242	19	AT1G60800_1_NIK3	231	49
13	AT3G25560_2_NIK2	350	20	AT5G45780_1	342	61			13	AT3G25560_2_NIK2	242	20	AT5G45780_1	235	41
13	AT3G25560_2_NIK2	350	21	Solyc02g072310_2_1	256	68			13	AT3G25560_2_NIK2	242	21	Solyc02g072310_2_1	178	45
13	AT3G25560_2_NIK2	350	22	AT5G10290_1	350	60			13	AT3G25560_2_NIK2	242	22	AT5G10290_1	220	36
13	AT3G25560_2_NIK2	350	23	AT5G65240_1	350	60			13	AT3G25560_2_NIK2	242	23	AT5G65240_1	214	35
13	AT3G25560_2_NIK2	350	24	Solyc03g078520_2_1	350	60			13	AT3G25560_2_NIK2	242	24	Solyc03g078520_2_1	213	36
13	AT3G25560_2_NIK2	350	25	Solyc11g008960_1_1	350	60			13	AT3G25560_2_NIK2	242	25	Solyc11g008960_1_1	210	30
13	AT3G25560_2_NIK2	350	26	AT5G63710_1	352	52			13	AT3G25560_2_NIK2	242	26	AT5G63710_1	218	28
13	AT3G25560_2_NIK2	350	27	Solyc05g056370_2_1	349	58			13	AT3G25560_2_NIK2	242	27	Solyc05g056370_2_1	223	35
14	AT2G23950_1	363	15	AT4G30520_1	373	87			14	AT2G23950_1	229	15	AT4G30520_1	232	80
14	AT2G23950_1	363	16	Solyc07g006110_2_1	364	75			14	AT2G23950_1	229	16	Solyc07g006110_2_1	224	62
14	AT2G23950_1	363	17	Solyc04g039730_2_1	352	66			14	AT2G23950_1	229	17	Solyc04g039730_2_1	228	50
14	AT2G23950_1	363	18	Solyc05g005140_2_1	350	62			14	AT2G23950_1	229	18	Solyc05g005140_2_1	210	50
14	AT2G23950_1	363	19	AT1G60800_1_NIK3	358	64			14	AT2G23950_1	229	19	AT1G60800_1_NIK3	231	51
14	AT2G23950_1	363	20	AT5G45780_1	342	58			14	AT2G23950_1	229	20	AT5G45780_1	235	40
14	AT2G23950_1	363	21	Solyc02g072310_2_1	256	65			14	AT2G23950_1	229	21	Solyc02g072310_2_1	178	42
14	AT2G23950_1	363	22	AT5G10290_1	350	52			14	AT2G23950_1	229	22	AT5G10290_1	220	30
14	AT2G23950_1	363	23	AT5G65240_1	350	53			14	AT2G23950_1	229	23	AT5G65240_1	214	31
14	AT2G23950_1	363	24	Solyc03g078520_2_1	350	53			14	AT2G23950_1	229	24	Solyc03g078520_2_1	213	37
14	AT2G23950_1	363	25	Solyc11g008960_1_1	350	53			14	AT2G23950_1	229	25	Solyc11g008960_1_1	210	35
14	AT2G23950_1	363	26	AT5G63710_1	352	50			14	AT2G23950_1	229	26	AT5G63710_1	218	32
14	AT2G23950_1	363	27	Solyc05g056370_2_1	349	51			14	AT2G23950_1	229	27	Solyc05g056370_2_1	223	37
15	AT4G30520_1	373	16	Solyc07g006110_2_1	364	75			15	AT4G30520_1	232	16	Solyc07g006110_2_1	224	63
15	AT4G30520_1	373	17	Solyc04g039730_2_1	352	65			15	AT4G30520_1	232	17	Solyc04g039730_2_1	228	49
15	AT4G30520_1	373	18	Solyc05g005140_2_1	350	60			15	AT4G30520_1	232	18	Solyc05g005140_2_1	210	50
15	AT4G30520_1	373	19	AT1G60800_1_NIK3	358	60			15	AT4G30520_1	232	19	AT1G60800_1_NIK3	231	49
15	AT4G30520_1	373	20	AT5G45780_1	342	57			15	AT4G30520_1	232	20	AT5G45780_1	235	40
15	AT4G30520_1	373	21	Solyc02g072310_2_1	256	65			15	AT4G30520_1	232	21	Solyc02g072310_2_1	178	44
15	AT4G30520_1	373	22	AT5G10290_1	350	53			15	AT4G30520_1	232	22	AT5G10290_1	220	31
15	AT4G30520_1	373	23	AT5G65240_1	350	54			15	AT4G30520_1	232	23	AT5G65240_1	214	30
15	AT4G30520_1	373	24	Solyc03g078520_2_1	350	54			15	AT4G30520_1	232	24	Solyc03g078520_2_1	213	36
15	AT4G30520_1	373	25	Solyc11g008960_1_1	350	53			15	AT4G30520_1	232	25	Solyc11g008960_1_1	210	35
15	AT4G30520_1	373	26	AT5G63710_1	352	49			15	AT4G30520_1	232	26	AT5G63710_1	218	32
15	AT4G30520_1	373	27	Solyc05g056370_2_1	349	51			15	AT4G30520_1	232	27	Solyc05g056370_2_1	223	35
16	Solyc07g006110_2_1	364	17	Solyc04g039730_2_1	352	65			16	Solyc07g006110_2_1	224	17	Solyc04g039730_2_1	228	48
16	Solyc07g006110_2_1	364	18	Solyc05g005140_2_1	350	62			16	Solyc07g006110_2_1	224	18	Solyc05g005140_2_1	210	46
16	Solyc07g006110_2_1	364	19	AT1G60800_1_NIK3	358	63			16	Solyc07g006110_2_1	224	19	AT1G60800_1_NIK3	231	47
16	Solyc07g006110_2_1	364	20	AT5G45780_1	342	57			16	Solyc07g006110_2_1	224	20	AT5G45780_1	235	43
16	Solyc07g006110_2_1	364	21	Solyc02g072310_2_1	256	65			16	Solyc07g006110_2_1	224	21	Solyc02g072310_2_1	178	44
16	Solyc07g006110_2_1	364	22	AT5G10290_1	350	53			16	Solyc07g006110_2_1	224	22	AT5G10290_1	220	35
16	Solyc07g006110_2_1	364	23	AT5G65240_1	350	53			16	Solyc07g006110_2_1	224	23	AT5G65240_1	214	33
16	Solyc07g006110_2_1	364	24	Solyc03g078520_2_1	350	54			16	Solyc07g006110_2_1	224	24	Solyc03g078520_2_1	213	36
16	Solyc07g006110_2_1	364	25	Solyc11g008960_1_1	350	54			16	Solyc07g006110_2_1	224	25	Solyc11g008960_1_1	210	33
16	Solyc07g006110_2_1	364	26	AT5G63710_1	352	49			16	Solyc07g006110_2_1	224	26	AT5G63710_1	218	32
16	Solyc07g006110_2_1	364	27	Solyc05g056370_2_1	349	52			16	Solyc07g006110_2_1	224	27	Solyc05g056370_2_1	223	34
17	Solyc04g039730_2_1	352	18	Solyc05g005140_2_1	350	84			17	Solyc04g039730_2_1	228	18	Solyc05g005140_2_1	210	73
17	Solyc04g039730_2_1	352	19	AT1G60800_1_NIK3	358	80			17	Solyc04g039730_2_1	228	19	AT1G60800_1_NIK3	231	65
17	Solyc04g039730_2_1	352	20	AT5G45780_1	342	66			17	Solyc04g039730_2_1	228	20	AT5G45780_1	235	45
17	Solyc04g039730_2_1	352	21	Solyc02g072310_2_1	256	71			17	Solyc04g039730_2_1	228	21	Solyc02g072310_2_1	178	47
17	Solyc04g039730_2_1	352	22	AT5G10290_1	350	60			17	Solyc04g039730_2_1	228	22	AT5G10290_1	220	29
17	Solyc04g039730_2_1	352	23	AT5G65240_1	350	57			17	Solyc04g039730_2_1	228	23	AT5G65240_1	214	33
17	Solyc04g039730_2_1	352	24	Solyc03g078520_2_1	350	60			17	Solyc04g039730_2_1	228	24	Solyc03g078520_2_1	213	33
17	Solyc04g039730_2_1	352	25	Solyc11g008960_1_1	350	60			17	Solyc04g039730_2_1	228	25	Solyc11g008960_1_1	210	33
17	Solyc04g039730_2_1	352	26	AT5G63710_1	352	52			17	Solyc04g039730_2_1	228	26	AT5G63710_1	218	33
17	Solyc04g039730_2_1	352	27	Solyc05g056370_2_1	349	54			17	Solyc04g039730_2_1	228	27	Solyc05g056370_2_1	223	35
18	Solyc05g005140_2_1	350	19	AT1G60800_1_NIK3	358	76			18	Solyc05g005140_2_1	210	19	AT1G60800_1_NIK3	231	63
18	Solyc05g005140_2_1	350	20	AT5G45780_1	342	62			18	Solyc05g005140_2_1	210	20	AT5G45780_1	235	43
18	Solyc05g005140_2_1	350	21	Solyc02g072310_2_1	256	68			18	Solyc05g005140_2_1	210	21	Solyc02g072310_2_1	178	48
18	Solyc05g005140_2_1	350	22	AT5G10290_1	350	56			18	Solyc05g005140_2_1	210	22	AT5G10290_1	220	27
18	Solyc05g005140_2_1	350	23	AT5G65240_1	350	56			18	Solyc05g005140_2_1	210	23	AT5G65240_1	214	27
18	Solyc05g005140_2_1	350	24	Solyc03g078520_2_1	350	58			18	Solyc05g005140_2_1	210	24	Solyc03g078520_2_1	213	30
18	Solyc05g005140_2_1	350	25	Solyc11g008960_1_1	350	56			18	Solyc05g005140_2_1	210	25	Solyc11g008960_1_1	210	27
18	Solyc05g005140_2_1	350	26	AT5G63710_1	352	52			18	Solyc05g005140_2_1	210	26	AT5G63710_1	218	32
18	Solyc05g005140_2_1	350	27	Solyc05g056370_2_1	349	54			18	Solyc05g005140_2_1	210	27	Solyc05g056370_2_1	223	30
19	AT1G60800_1_NIK3	358	20	AT5G45780_1	342	65			19	AT1G60800_1_NIK3	231	20	AT5G45780_1	235	44
19	AT1G60800_1_NIK3	358	21	Solyc02g072310_2_1	256	69			19	AT1G60800_1_NIK3	231	21	Solyc02g072310_2_1	178	47
19	AT1G60800_1_NIK3	358	22	AT5G10290_1	350	58			19	AT1G60800_1_NIK3	231	22	AT5G10290_1	220	35
19	AT1G60800_1_NIK3	358	23	AT5G65240_1	350	58			19	AT1G60800_1_NIK3	231	23	AT5G65240_1	214	35
19	AT1G60800_1_NIK3	358	24	Solyc03g078520_2_1	350	58			19	AT1G60800_1_NIK3	231	24	Solyc03g078520_2_1	213	35
19	AT1G60800_1_NIK3	358	25	Solyc11g008960_1_1	350	57			19	AT1G60800_1_NIK3	231	25	Solyc11g008960_1_1	210	34
19	AT1G60800_1_NIK3	358	26	AT5G63710_1	352	52			19	AT1G60800_1_NIK3	231	26	AT5G63710_1	218	31
19	AT1G60800_1_NIK3	358	27	Solyc05g056370_2_1	349	53			19	AT1G60800_1_NIK3	231	27	Solyc05g056370_2_1	223	34
20	AT5G45780_1	342	21	Solyc02g072310_2_1	256	79			20	AT5G45780_1	235	21	Solyc02g072310_2_1	178	64
20	AT5G45780_1	342	22	AT5G10290_1	350	52			20	AT5G45780_1	235	22	AT5G10290_1	220	31
20	AT5G45780_1	342	23	AT5G65240_1	350	52			20	AT5G45780_1	235	23	AT5G65240_1	214	34
20	AT5G45780_1	342	24	Solyc03g078520_2_1	350	51			20	AT5G45780_1	235	24	Solyc03g078520_2_1	213	35
20	AT5G45780_1	342	25	Solyc11g008960_1_1	350	52			20	AT5G45780_1	235	25	Solyc11g008960_1_1	210	35
20	AT5G45780_1	342	26	AT5G63710_1	352	49			20	AT5G45780_1	235	26	AT5G63710_1	218	28
20	AT5G45780_1	342	27	Solyc05g056370_2_1	349	49			20	AT5G45780_1	235	27	Solyc05g056370_2_1	223	31
21	Solyc02g072310_2_1	256	22	AT5G10290_1	350	62			21	Solyc02g072310_2_1	178	22	AT5G10290_1	220	32
21	Solyc02g072310_2_1	256	23	AT5G65240_1	350	62			21	Solyc02g072310_2_1	178	23	AT5G65240_1	214	34
21	Solyc02g072310_2_1	256	24	Solyc03g078520_2_1	350	61			21	Solyc02g072310_2_1	178	24	Solyc03g078520_2_1	213	34
21	Solyc02g072310_2_1	256	25	Solyc11g008960_1_1	350	61			21	Solyc02g072310_2_1	178	25	Solyc11g008960_1_1	210	30
21	Solyc02g072310_2_1	256	26	AT5G63710_1	352	57			21	Solyc02g072310_2_1	178	26	AT5G63710_1	218	29
21	Solyc02g072310_2_1	256	27	Solyc05g056370_2_1	349	59			21	Solyc02g072310_2_1	178	27	Solyc05g056370_2_1	223	29
22	AT5G10290_1	350	23	AT5G65240_1	350	90			22	AT5G10290_1	220	23	AT5G65240_1	214	74
22	AT5G10290_1	350	24	Solyc03g078520_2_1	350	86			22	AT5G10290_1	220	24	Solyc03g078520_2_1	213	61
22	AT5G10290_1	350	25	Solyc11g008960_1_1	350	89			22	AT5G10290_1	220	25	Solyc11g008960_1_1	210	61
22	AT5G10290_1	350	26	AT5G63710_1	352	68			22	AT5G10290_1	220	26	AT5G63710_1	218	31
22	AT5G10290_1	350	27	Solyc05g056370_2_1	349	72			22	AT5G10290_1	220	27	Solyc05g056370_2_1	223	36
23	AT5G65240_1	350	24	Solyc03g078520_2_1	350	84			23	AT5G65240_1	214	24	Solyc03g078520_2_1	213	53
23	AT5G65240_1	350	25	Solyc11g008960_1_1	350	87			23	AT5G65240_1	214	25	Solyc11g008960_1_1	210	58
23	AT5G65240_1	350	26	AT5G63710_1	352	66			23	AT5G65240_1	214	26	AT5G63710_1	218	32
23	AT5G65240_1	350	27	Solyc05g056370_2_1	349	72			23	AT5G65240_1	214	27	Solyc05g056370_2_1	223	35
24	Solyc03g078520_2_1	350	25	Solyc11g008960_1_1	350	93			24	Solyc03g078520_2_1	213	25	Solyc11g008960_1_1	210	76
24	Solyc03g078520_2_1	350	26	AT5G63710_1	352	68			24	Solyc03g078520_2_1	213	26	AT5G63710_1	218	36
24	Solyc03g078520_2_1	350	27	Solyc05g056370_2_1	349	71			24	Solyc03g078520_2_1	213	27	Solyc05g056370_2_1	223	38
25	Solyc11g008960_1_1	350	26	AT5G63710_1	352	70			25	Solyc11g008960_1_1	210	26	AT5G63710_1	218	35
25	Solyc11g008960_1_1	350	27	Solyc05g056370_2_1	349	73			25	Solyc11g008960_1_1	210	27	Solyc05g056370_2_1	223	38
26	AT5G63710_1	352	27	Solyc05g056370_2_1	349	79			26	AT5G63710_1	218	27	Solyc05g056370_2_1	223	50
[truncated: 53 more columns]

## Sheet: Sheet2
SeqA	Name	Length	SeqB	Name	Length	Score		AT1G34210_1_SERK2
1	AT1G34210_1_SERK2	628	2	AT1G71830_1_SERK1	625	89		AT1G71830_1_SERK1	89
6	Solyc01g104970_2_1	616	7	Solyc10g047140_1_1	615	89		Solyc04g072570_2_1	88	88
1	AT1G34210_1_SERK2	628	3	Solyc04g072570_2_1	629	88		AT2G13790_1_SERK4	74	73	74
2	AT1G71830_1_SERK1	625	3	Solyc04g072570_2_1	629	88		AT2G13800_1_SERK5	69	67	70	85
4	AT2G13790_1_SERK4	620	5	AT2G13800_1_SERK5	601	85		Solyc01g104970_2_1	81	80	81	77	72
24	Solyc03g078520_2_1	607	25	Solyc11g008960_1_1	604	85		Solyc10g047140_1_1	80	79	81	78	73	89
7	Solyc10g047140_1_1	615	8	AT4G33430_1_BAK1	615	84		AT4G33430_1_BAK1	77	77	77	81	78	83	84
6	Solyc01g104970_2_1	616	8	AT4G33430_1_BAK1	615	83		AT5G16000_1_NIK1	53	52	52	49	48	53	51	50
11	Solyc04g005910_2_1	620	12	Solyc05g010400_2_1	621	83		Solyc02g089550_2_1	52	53	52	47	50	51	50	51	75
22	AT5G10290_1	613	23	AT5G65240_1	607	83		Solyc04g005910_2_1	52	52	52	48	47	51	51	50	70	72
14	AT2G23950_1	634	15	AT4G30520_1	648	82		Solyc05g010400_2_1	54	54	53	47	47	51	51	51	72	72	83
1	AT1G34210_1_SERK2	628	6	Solyc01g104970_2_1	616	81		AT3G25560_2_NIK2	50	51	51	46	46	49	50	49	69	70	73	72
3	Solyc04g072570_2_1	629	6	Solyc01g104970_2_1	616	81		AT2G23950_1	45	47	46	44	44	45	46	46	61	60	58	59	59
3	Solyc04g072570_2_1	629	7	Solyc10g047140_1_1	615	81		AT4G30520_1	47	47	48	45	46	46	47	47	60	61	58	59	58	82
4	AT2G13790_1_SERK4	620	8	AT4G33430_1_BAK1	615	81		Solyc07g006110_2_1	49	49	49	46	45	48	49	47	61	63	61	60	58	68	68
1	AT1G34210_1_SERK2	628	7	Solyc10g047140_1_1	615	80		Solyc04g039730_2_1	53	54	54	50	49	52	52	51	63	63	65	62	61	57	56	55
2	AT1G71830_1_SERK1	625	6	Solyc01g104970_2_1	616	80		Solyc05g005140_2_1	49	50	49	46	46	50	49	48	62	61	62	61	60	56	55	54	79
2	AT1G71830_1_SERK1	625	7	Solyc10g047140_1_1	615	79		AT1G60800_1_NIK3	51	52	52	48	48	49	50	50	59	61	61	61	59	56	53	54	73	70
17	Solyc04g039730_2_1	623	18	Solyc05g005140_2_1	603	79		AT5G45780_1	44	44	43	41	43	45	43	44	52	53	53	51	51	49	47	50	55	52	54
4	AT2G13790_1_SERK4	620	7	Solyc10g047140_1_1	615	78		Solyc02g072310_2_1	49	49	49	47	48	50	50	49	57	57	55	55	56	53	54	53	58	57	57	70
5	AT2G13800_1_SERK5	601	8	AT4G33430_1_BAK1	615	78		AT5G10290_1	53	54	54	49	50	52	52	54	47	47	46	46	48	42	43	44	44	43	45	42	47
1	AT1G34210_1_SERK2	628	8	AT4G33430_1_BAK1	615	77		AT5G65240_1	54	53	53	49	50	51	51	53	47	49	48	47	48	43	43	44	45	43	48	42	48	83
2	AT1G71830_1_SERK1	625	8	AT4G33430_1_BAK1	615	77		Solyc03g078520_2_1	53	55	54	49	49	50	51	52	48	49	47	47	49	45	45	45	49	46	47	42	47	75	71
3	Solyc04g072570_2_1	629	8	AT4G33430_1_BAK1	615	77		Solyc11g008960_1_1	55	56	55	50	49	53	52	52	49	48	47	47	48	44	44	45	47	43	46	43	46	76	74	85
4	AT2G13790_1_SERK4	620	6	Solyc01g104970_2_1	616	77		AT5G63710_1	44	46	45	42	41	43	43	43	40	41	40	40	41	40	41	40	43	43	42	38	43	52	52	54	55
22	AT5G10290_1	613	25	Solyc11g008960_1_1	604	76		Solyc05g056370_2_1	49	49	49	43	42	45	46	46	44	43	43	43	47	43	42	42	45	44	43	39	45	55	55	56	57	65
9	AT5G16000_1_NIK1	638	10	Solyc02g089550_2_1	626	75
22	AT5G10290_1	613	24	Solyc03g078520_2_1	607	75
1	AT1G34210_1_SERK2	628	4	AT2G13790_1_SERK4	620	74
3	Solyc04g072570_2_1	629	4	AT2G13790_1_SERK4	620	74
23	AT5G65240_1	607	25	Solyc11g008960_1_1	604	74
2	AT1G71830_1_SERK1	625	4	AT2G13790_1_SERK4	620	73
5	AT2G13800_1_SERK5	601	7	Solyc10g047140_1_1	615	73
11	Solyc04g005910_2_1	620	13	AT3G25560_2_NIK2	636	73
17	Solyc04g039730_2_1	623	19	AT1G60800_1_NIK3	632	73
5	AT2G13800_1_SERK5	601	6	Solyc01g104970_2_1	616	72
9	AT5G16000_1_NIK1	638	12	Solyc05g010400_2_1	621	72
10	Solyc02g089550_2_1	626	11	Solyc04g005910_2_1	620	72
10	Solyc02g089550_2_1	626	12	Solyc05g010400_2_1	621	72
12	Solyc05g010400_2_1	621	13	AT3G25560_2_NIK2	636	72
23	AT5G65240_1	607	24	Solyc03g078520_2_1	607	71
3	Solyc04g072570_2_1	629	5	AT2G13800_1_SERK5	601	70
9	AT5G16000_1_NIK1	638	11	Solyc04g005910_2_1	620	70
10	Solyc02g089550_2_1	626	13	AT3G25560_2_NIK2	636	70
18	Solyc05g005140_2_1	603	19	AT1G60800_1_NIK3	632	70
20	AT5G45780_1	614	21	Solyc02g072310_2_1	471	70
1	AT1G34210_1_SERK2	628	5	AT2G13800_1_SERK5	601	69
9	AT5G16000_1_NIK1	638	13	AT3G25560_2_NIK2	636	69
14	AT2G23950_1	634	16	Solyc07g006110_2_1	631	68
15	AT4G30520_1	648	16	Solyc07g006110_2_1	631	68
2	AT1G71830_1_SERK1	625	5	AT2G13800_1_SERK5	601	67
11	Solyc04g005910_2_1	620	17	Solyc04g039730_2_1	623	65
26	AT5G63710_1	614	27	Solyc05g056370_2_1	616	65
9	AT5G16000_1_NIK1	638	17	Solyc04g039730_2_1	623	63
10	Solyc02g089550_2_1	626	16	Solyc07g006110_2_1	631	63
10	Solyc02g089550_2_1	626	17	Solyc04g039730_2_1	623	63
9	AT5G16000_1_NIK1	638	18	Solyc05g005140_2_1	603	62
11	Solyc04g005910_2_1	620	18	Solyc05g005140_2_1	603	62
12	Solyc05g010400_2_1	621	17	Solyc04g039730_2_1	623	62
9	AT5G16000_1_NIK1	638	14	AT2G23950_1	634	61
9	AT5G16000_1_NIK1	638	16	Solyc07g006110_2_1	631	61
10	Solyc02g089550_2_1	626	15	AT4G30520_1	648	61
10	Solyc02g089550_2_1	626	18	Solyc05g005140_2_1	603	61
10	Solyc02g089550_2_1	626	19	AT1G60800_1_NIK3	632	61
11	Solyc04g005910_2_1	620	16	Solyc07g006110_2_1	631	61
11	Solyc04g005910_2_1	620	19	AT1G60800_1_NIK3	632	61
12	Solyc05g010400_2_1	621	18	Solyc05g005140_2_1	603	61
12	Solyc05g010400_2_1	621	19	AT1G60800_1_NIK3	632	61
13	AT3G25560_2_NIK2	636	17	Solyc04g039730_2_1	623	61
9	AT5G16000_1_NIK1	638	15	AT4G30520_1	648	60
10	Solyc02g089550_2_1	626	14	AT2G23950_1	634	60
12	Solyc05g010400_2_1	621	16	Solyc07g006110_2_1	631	60
13	AT3G25560_2_NIK2	636	18	Solyc05g005140_2_1	603	60
9	AT5G16000_1_NIK1	638	19	AT1G60800_1_NIK3	632	59
12	Solyc05g010400_2_1	621	14	AT2G23950_1	634	59
12	Solyc05g010400_2_1	621	15	AT4G30520_1	648	59
13	AT3G25560_2_NIK2	636	14	AT2G23950_1	634	59
13	AT3G25560_2_NIK2	636	19	AT1G60800_1_NIK3	632	59
11	Solyc04g005910_2_1	620	14	AT2G23950_1	634	58
11	Solyc04g005910_2_1	620	15	AT4G30520_1	648	58
13	AT3G25560_2_NIK2	636	15	AT4G30520_1	648	58
13	AT3G25560_2_NIK2	636	16	Solyc07g006110_2_1	631	58
17	Solyc04g039730_2_1	623	21	Solyc02g072310_2_1	471	58
9	AT5G16000_1_NIK1	638	21	Solyc02g072310_2_1	471	57
10	Solyc02g089550_2_1	626	21	Solyc02g072310_2_1	471	57
14	AT2G23950_1	634	17	Solyc04g039730_2_1	623	57
18	Solyc05g005140_2_1	603	21	Solyc02g072310_2_1	471	57
19	AT1G60800_1_NIK3	632	21	Solyc02g072310_2_1	471	57
25	Solyc11g008960_1_1	604	27	Solyc05g056370_2_1	616	57
2	AT1G71830_1_SERK1	625	25	Solyc11g008960_1_1	604	56
13	AT3G25560_2_NIK2	636	21	Solyc02g072310_2_1	471	56
14	AT2G23950_1	634	18	Solyc05g005140_2_1	603	56
14	AT2G23950_1	634	19	AT1G60800_1_NIK3	632	56
15	AT4G30520_1	648	17	Solyc04g039730_2_1	623	56
24	Solyc03g078520_2_1	607	27	Solyc05g056370_2_1	616	56
1	AT1G34210_1_SERK2	628	25	Solyc11g008960_1_1	604	55
2	AT1G71830_1_SERK1	625	24	Solyc03g078520_2_1	607	55
3	Solyc04g072570_2_1	629	25	Solyc11g008960_1_1	604	55
11	Solyc04g005910_2_1	620	21	Solyc02g072310_2_1	471	55
12	Solyc05g010400_2_1	621	21	Solyc02g072310_2_1	471	55
15	AT4G30520_1	648	18	Solyc05g005140_2_1	603	55
16	Solyc07g006110_2_1	631	17	Solyc04g039730_2_1	623	55
17	Solyc04g039730_2_1	623	20	AT5G45780_1	614	55
22	AT5G10290_1	613	27	Solyc05g056370_2_1	616	55
23	AT5G65240_1	607	27	Solyc05g056370_2_1	616	55
25	Solyc11g008960_1_1	604	26	AT5G63710_1	614	55
1	AT1G34210_1_SERK2	628	12	Solyc05g010400_2_1	621	54
1	AT1G34210_1_SERK2	628	23	AT5G65240_1	607	54
2	AT1G71830_1_SERK1	625	12	Solyc05g010400_2_1	621	54
2	AT1G71830_1_SERK1	625	17	Solyc04g039730_2_1	623	54
2	AT1G71830_1_SERK1	625	22	AT5G10290_1	613	54
3	Solyc04g072570_2_1	629	17	Solyc04g039730_2_1	623	54
3	Solyc04g072570_2_1	629	22	AT5G10290_1	613	54
3	Solyc04g072570_2_1	629	24	Solyc03g078520_2_1	607	54
8	AT4G33430_1_BAK1	615	22	AT5G10290_1	613	54
15	AT4G30520_1	648	21	Solyc02g072310_2_1	471	54
16	Solyc07g006110_2_1	631	18	Solyc05g005140_2_1	603	54
16	Solyc07g006110_2_1	631	19	AT1G60800_1_NIK3	632	54
19	AT1G60800_1_NIK3	632	20	AT5G45780_1	614	54
24	Solyc03g078520_2_1	607	26	AT5G63710_1	614	54
1	AT1G34210_1_SERK2	628	9	AT5G16000_1_NIK1	638	53
1	AT1G34210_1_SERK2	628	17	Solyc04g039730_2_1	623	53
1	AT1G34210_1_SERK2	628	22	AT5G10290_1	613	53
1	AT1G34210_1_SERK2	628	24	Solyc03g078520_2_1	607	53
2	AT1G71830_1_SERK1	625	10	Solyc02g089550_2_1	626	53
2	AT1G71830_1_SERK1	625	23	AT5G65240_1	607	53
3	Solyc04g072570_2_1	629	12	Solyc05g010400_2_1	621	53
3	Solyc04g072570_2_1	629	23	AT5G65240_1	607	53
6	Solyc01g104970_2_1	616	9	AT5G16000_1_NIK1	638	53
6	Solyc01g104970_2_1	616	25	Solyc11g008960_1_1	604	53
8	AT4G33430_1_BAK1	615	23	AT5G65240_1	607	53
10	Solyc02g089550_2_1	626	20	AT5G45780_1	614	53
11	Solyc04g005910_2_1	620	20	AT5G45780_1	614	53
14	AT2G23950_1	634	21	Solyc02g072310_2_1	471	53
15	AT4G30520_1	648	19	AT1G60800_1_NIK3	632	53
16	Solyc07g006110_2_1	631	21	Solyc02g072310_2_1	471	53
1	AT1G34210_1_SERK2	628	10	Solyc02g089550_2_1	626	52
1	AT1G34210_1_SERK2	628	11	Solyc04g005910_2_1	620	52
2	AT1G71830_1_SERK1	625	9	AT5G16000_1_NIK1	638	52
2	AT1G71830_1_SERK1	625	11	Solyc04g005910_2_1	620	52
2	AT1G71830_1_SERK1	625	19	AT1G60800_1_NIK3	632	52
3	Solyc04g072570_2_1	629	9	AT5G16000_1_NIK1	638	52
3	Solyc04g072570_2_1	629	10	Solyc02g089550_2_1	626	52
3	Solyc04g072570_2_1	629	11	Solyc04g005910_2_1	620	52
3	Solyc04g072570_2_1	629	19	AT1G60800_1_NIK3	632	52
6	Solyc01g104970_2_1	616	17	Solyc04g039730_2_1	623	52
6	Solyc01g104970_2_1	616	22	AT5G10290_1	613	52
7	Solyc10g047140_1_1	615	17	Solyc04g039730_2_1	623	52
7	Solyc10g047140_1_1	615	22	AT5G10290_1	613	52
7	Solyc10g047140_1_1	615	25	Solyc11g008960_1_1	604	52
8	AT4G33430_1_BAK1	615	24	Solyc03g078520_2_1	607	52
8	AT4G33430_1_BAK1	615	25	Solyc11g008960_1_1	604	52
9	AT5G16000_1_NIK1	638	20	AT5G45780_1	614	52
18	Solyc05g005140_2_1	603	20	AT5G45780_1	614	52
22	AT5G10290_1	613	26	AT5G63710_1	614	52
23	AT5G65240_1	607	26	AT5G63710_1	614	52
1	AT1G34210_1_SERK2	628	19	AT1G60800_1_NIK3	632	51
2	AT1G71830_1_SERK1	625	13	AT3G25560_2_NIK2	636	51
3	Solyc04g072570_2_1	629	13	AT3G25560_2_NIK2	636	51
6	Solyc01g104970_2_1	616	10	Solyc02g089550_2_1	626	51
6	Solyc01g104970_2_1	616	11	Solyc04g005910_2_1	620	51
6	Solyc01g104970_2_1	616	12	Solyc05g010400_2_1	621	51
6	Solyc01g104970_2_1	616	23	AT5G65240_1	607	51
7	Solyc10g047140_1_1	615	9	AT5G16000_1_NIK1	638	51
7	Solyc10g047140_1_1	615	11	Solyc04g005910_2_1	620	51
7	Solyc10g047140_1_1	615	12	Solyc05g010400_2_1	621	51
7	Solyc10g047140_1_1	615	23	AT5G65240_1	607	51
7	Solyc10g047140_1_1	615	24	Solyc03g078520_2_1	607	51
8	AT4G33430_1_BAK1	615	10	Solyc02g089550_2_1	626	51
8	AT4G33430_1_BAK1	615	12	Solyc05g010400_2_1	621	51
8	AT4G33430_1_BAK1	615	17	Solyc04g039730_2_1	623	51
12	Solyc05g010400_2_1	621	20	AT5G45780_1	614	51
13	AT3G25560_2_NIK2	636	20	AT5G45780_1	614	51
1	AT1G34210_1_SERK2	628	13	AT3G25560_2_NIK2	636	50
2	AT1G71830_1_SERK1	625	18	Solyc05g005140_2_1	603	50
4	AT2G13790_1_SERK4	620	17	Solyc04g039730_2_1	623	50
4	AT2G13790_1_SERK4	620	25	Solyc11g008960_1_1	604	50
5	AT2G13800_1_SERK5	601	10	Solyc02g089550_2_1	626	50
5	AT2G13800_1_SERK5	601	22	AT5G10290_1	613	50
5	AT2G13800_1_SERK5	601	23	AT5G65240_1	607	50
6	Solyc01g104970_2_1	616	18	Solyc05g005140_2_1	603	50
6	Solyc01g104970_2_1	616	21	Solyc02g072310_2_1	471	50
6	Solyc01g104970_2_1	616	24	Solyc03g078520_2_1	607	50
7	Solyc10g047140_1_1	615	10	Solyc02g089550_2_1	626	50
7	Solyc10g047140_1_1	615	13	AT3G25560_2_NIK2	636	50
7	Solyc10g047140_1_1	615	19	AT1G60800_1_NIK3	632	50
7	Solyc10g047140_1_1	615	21	Solyc02g072310_2_1	471	50
8	AT4G33430_1_BAK1	615	9	AT5G16000_1_NIK1	638	50
8	AT4G33430_1_BAK1	615	11	Solyc04g005910_2_1	620	50
8	AT4G33430_1_BAK1	615	19	AT1G60800_1_NIK3	632	50
16	Solyc07g006110_2_1	631	20	AT5G45780_1	614	50
1	AT1G34210_1_SERK2	628	16	Solyc07g006110_2_1	631	49
1	AT1G34210_1_SERK2	628	18	Solyc05g005140_2_1	603	49
1	AT1G34210_1_SERK2	628	21	Solyc02g072310_2_1	471	49
1	AT1G34210_1_SERK2	628	27	Solyc05g056370_2_1	616	49
2	AT1G71830_1_SERK1	625	16	Solyc07g006110_2_1	631	49
2	AT1G71830_1_SERK1	625	21	Solyc02g072310_2_1	471	49
2	AT1G71830_1_SERK1	625	27	Solyc05g056370_2_1	616	49
3	Solyc04g072570_2_1	629	16	Solyc07g006110_2_1	631	49
3	Solyc04g072570_2_1	629	18	Solyc05g005140_2_1	603	49
3	Solyc04g072570_2_1	629	21	Solyc02g072310_2_1	471	49
3	Solyc04g072570_2_1	629	27	Solyc05g056370_2_1	616	49
4	AT2G13790_1_SERK4	620	9	AT5G16000_1_NIK1	638	49
4	AT2G13790_1_SERK4	620	22	AT5G10290_1	613	49
4	AT2G13790_1_SERK4	620	23	AT5G65240_1	607	49
4	AT2G13790_1_SERK4	620	24	Solyc03g078520_2_1	607	49
5	AT2G13800_1_SERK5	601	17	Solyc04g039730_2_1	623	49
5	AT2G13800_1_SERK5	601	24	Solyc03g078520_2_1	607	49
5	AT2G13800_1_SERK5	601	25	Solyc11g008960_1_1	604	49
6	Solyc01g104970_2_1	616	13	AT3G25560_2_NIK2	636	49
6	Solyc01g104970_2_1	616	19	AT1G60800_1_NIK3	632	49
7	Solyc10g047140_1_1	615	16	Solyc07g006110_2_1	631	49
7	Solyc10g047140_1_1	615	18	Solyc05g005140_2_1	603	49
8	AT4G33430_1_BAK1	615	13	AT3G25560_2_NIK2	636	49
8	AT4G33430_1_BAK1	615	21	Solyc02g072310_2_1	471	49
9	AT5G16000_1_NIK1	638	25	Solyc11g008960_1_1	604	49
10	Solyc02g089550_2_1	626	23	AT5G65240_1	607	49
10	Solyc02g089550_2_1	626	24	Solyc03g078520_2_1	607	49
13	AT3G25560_2_NIK2	636	24	Solyc03g078520_2_1	607	49
14	AT2G23950_1	634	20	AT5G45780_1	614	49
17	Solyc04g039730_2_1	623	24	Solyc03g078520_2_1	607	49
3	Solyc04g072570_2_1	629	15	AT4G30520_1	648	48
4	AT2G13790_1_SERK4	620	11	Solyc04g005910_2_1	620	48
4	AT2G13790_1_SERK4	620	19	AT1G60800_1_NIK3	632	48
5	AT2G13800_1_SERK5	601	9	AT5G16000_1_NIK1	638	48
5	AT2G13800_1_SERK5	601	19	AT1G60800_1_NIK3	632	48
5	AT2G13800_1_SERK5	601	21	Solyc02g072310_2_1	471	48
6	Solyc01g104970_2_1	616	16	Solyc07g006110_2_1	631	48
8	AT4G33430_1_BAK1	615	18	Solyc05g005140_2_1	603	48
9	AT5G16000_1_NIK1	638	24	Solyc03g078520_2_1	607	48
10	Solyc02g089550_2_1	626	25	Solyc11g008960_1_1	604	48
11	Solyc04g005910_2_1	620	23	AT5G65240_1	607	48
13	AT3G25560_2_NIK2	636	22	AT5G10290_1	613	48
13	AT3G25560_2_NIK2	636	23	AT5G65240_1	607	48
13	AT3G25560_2_NIK2	636	25	Solyc11g008960_1_1	604	48
19	AT1G60800_1_NIK3	632	23	AT5G65240_1	607	48
21	Solyc02g072310_2_1	471	23	AT5G65240_1	607	48
1	AT1G34210_1_SERK2	628	15	AT4G30520_1	648	47
2	AT1G71830_1_SERK1	625	14	AT2G23950_1	634	47
2	AT1G71830_1_SERK1	625	15	AT4G30520_1	648	47
4	AT2G13790_1_SERK4	620	10	Solyc02g089550_2_1	626	47
4	AT2G13790_1_SERK4	620	12	Solyc05g010400_2_1	621	47
4	AT2G13790_1_SERK4	620	21	Solyc02g072310_2_1	471	47
5	AT2G13800_1_SERK5	601	11	Solyc04g005910_2_1	620	47
5	AT2G13800_1_SERK5	601	12	Solyc05g010400_2_1	621	47
7	Solyc10g047140_1_1	615	15	AT4G30520_1	648	47
8	AT4G33430_1_BAK1	615	15	AT4G30520_1	648	47
8	AT4G33430_1_BAK1	615	16	Solyc07g006110_2_1	631	47
9	AT5G16000_1_NIK1	638	22	AT5G10290_1	613	47
9	AT5G16000_1_NIK1	638	23	AT5G65240_1	607	47
10	Solyc02g089550_2_1	626	22	AT5G10290_1	613	47
11	Solyc04g005910_2_1	620	24	Solyc03g078520_2_1	607	47
11	Solyc04g005910_2_1	620	25	Solyc11g008960_1_1	604	47
12	Solyc05g010400_2_1	621	23	AT5G65240_1	607	47
12	Solyc05g010400_2_1	621	24	Solyc03g078520_2_1	607	47
12	Solyc05g010400_2_1	621	25	Solyc11g008960_1_1	604	47
13	AT3G25560_2_NIK2	636	27	Solyc05g056370_2_1	616	47
15	AT4G30520_1	648	20	AT5G45780_1	614	47
17	Solyc04g039730_2_1	623	25	Solyc11g008960_1_1	604	47
19	AT1G60800_1_NIK3	632	24	Solyc03g078520_2_1	607	47
21	Solyc02g072310_2_1	471	22	AT5G10290_1	613	47
21	Solyc02g072310_2_1	471	24	Solyc03g078520_2_1	607	47
2	AT1G71830_1_SERK1	625	26	AT5G63710_1	614	46
3	Solyc04g072570_2_1	629	14	AT2G23950_1	634	46
4	AT2G13790_1_SERK4	620	13	AT3G25560_2_NIK2	636	46
4	AT2G13790_1_SERK4	620	16	Solyc07g006110_2_1	631	46
4	AT2G13790_1_SERK4	620	18	Solyc05g005140_2_1	603	46
5	AT2G13800_1_SERK5	601	13	AT3G25560_2_NIK2	636	46
5	AT2G13800_1_SERK5	601	15	AT4G30520_1	648	46
5	AT2G13800_1_SERK5	601	18	Solyc05g005140_2_1	603	46
6	Solyc01g104970_2_1	616	15	AT4G30520_1	648	46
7	Solyc10g047140_1_1	615	14	AT2G23950_1	634	46
7	Solyc10g047140_1_1	615	27	Solyc05g056370_2_1	616	46
8	AT4G33430_1_BAK1	615	14	AT2G23950_1	634	46
8	AT4G33430_1_BAK1	615	27	Solyc05g056370_2_1	616	46
11	Solyc04g005910_2_1	620	22	AT5G10290_1	613	46
12	Solyc05g010400_2_1	621	22	AT5G10290_1	613	46
18	Solyc05g005140_2_1	603	24	Solyc03g078520_2_1	607	46
19	AT1G60800_1_NIK3	632	25	Solyc11g008960_1_1	604	46
21	Solyc02g072310_2_1	471	25	Solyc11g008960_1_1	604	46
1	AT1G34210_1_SERK2	628	14	AT2G23950_1	634	45
3	Solyc04g072570_2_1	629	26	AT5G63710_1	614	45
4	AT2G13790_1_SERK4	620	15	AT4G30520_1	648	45
5	AT2G13800_1_SERK5	601	16	Solyc07g006110_2_1	631	45
6	Solyc01g104970_2_1	616	14	AT2G23950_1	634	45
6	Solyc01g104970_2_1	616	20	AT5G45780_1	614	45
6	Solyc01g104970_2_1	616	27	Solyc05g056370_2_1	616	45
14	AT2G23950_1	634	24	Solyc03g078520_2_1	607	45
15	AT4G30520_1	648	24	Solyc03g078520_2_1	607	45
16	Solyc07g006110_2_1	631	24	Solyc03g078520_2_1	607	45
16	Solyc07g006110_2_1	631	25	Solyc11g008960_1_1	604	45
17	Solyc04g039730_2_1	623	23	AT5G65240_1	607	45
17	Solyc04g039730_2_1	623	27	Solyc05g056370_2_1	616	45
19	AT1G60800_1_NIK3	632	22	AT5G10290_1	613	45
21	Solyc02g072310_2_1	471	27	Solyc05g056370_2_1	616	45
1	AT1G34210_1_SERK2	628	20	AT5G45780_1	614	44
1	AT1G34210_1_SERK2	628	26	AT5G63710_1	614	44
2	AT1G71830_1_SERK1	625	20	AT5G45780_1	614	44
4	AT2G13790_1_SERK4	620	14	AT2G23950_1	634	44
5	AT2G13800_1_SERK5	601	14	AT2G23950_1	634	44
8	AT4G33430_1_BAK1	615	20	AT5G45780_1	614	44
9	AT5G16000_1_NIK1	638	27	Solyc05g056370_2_1	616	44
14	AT2G23950_1	634	25	Solyc11g008960_1_1	604	44
15	AT4G30520_1	648	25	Solyc11g008960_1_1	604	44
16	Solyc07g006110_2_1	631	22	AT5G10290_1	613	44
16	Solyc07g006110_2_1	631	23	AT5G65240_1	607	44
17	Solyc04g039730_2_1	623	22	AT5G10290_1	613	44
18	Solyc05g005140_2_1	603	27	Solyc05g056370_2_1	616	44
3	Solyc04g072570_2_1	629	20	AT5G45780_1	614	43
4	AT2G13790_1_SERK4	620	27	Solyc05g056370_2_1	616	43
5	AT2G13800_1_SERK5	601	20	AT5G45780_1	614	43
6	Solyc01g104970_2_1	616	26	AT5G63710_1	614	43
7	Solyc10g047140_1_1	615	20	AT5G45780_1	614	43
7	Solyc10g047140_1_1	615	26	AT5G63710_1	614	43
8	AT4G33430_1_BAK1	615	26	AT5G63710_1	614	43
10	Solyc02g089550_2_1	626	27	Solyc05g056370_2_1	616	43
11	Solyc04g005910_2_1	620	27	Solyc05g056370_2_1	616	43
12	Solyc05g010400_2_1	621	27	Solyc05g056370_2_1	616	43
14	AT2G23950_1	634	23	AT5G65240_1	607	43
14	AT2G23950_1	634	27	Solyc05g056370_2_1	616	43
15	AT4G30520_1	648	22	AT5G10290_1	613	43
15	AT4G30520_1	648	23	AT5G65240_1	607	43
17	Solyc04g039730_2_1	623	26	AT5G63710_1	614	43
18	Solyc05g005140_2_1	603	22	AT5G10290_1	613	43
18	Solyc05g005140_2_1	603	23	AT5G65240_1	607	43
18	Solyc05g005140_2_1	603	25	Solyc11g008960_1_1	604	43
18	Solyc05g005140_2_1	603	26	AT5G63710_1	614	43
19	AT1G60800_1_NIK3	632	27	Solyc05g056370_2_1	616	43
20	AT5G45780_1	614	25	Solyc11g008960_1_1	604	43
21	Solyc02g072310_2_1	471	26	AT5G63710_1	614	43
4	AT2G13790_1_SERK4	620	26	AT5G63710_1	614	42
5	AT2G13800_1_SERK5	601	27	Solyc05g056370_2_1	616	42
14	AT2G23950_1	634	22	AT5G10290_1	613	42
15	AT4G30520_1	648	27	Solyc05g056370_2_1	616	42
16	Solyc07g006110_2_1	631	27	Solyc05g056370_2_1	616	42
19	AT1G60800_1_NIK3	632	26	AT5G63710_1	614	42
20	AT5G45780_1	614	22	AT5G10290_1	613	42
20	AT5G45780_1	614	23	AT5G65240_1	607	42
20	AT5G45780_1	614	24	Solyc03g078520_2_1	607	42
4	AT2G13790_1_SERK4	620	20	AT5G45780_1	614	41
5	AT2G13800_1_SERK5	601	26	AT5G63710_1	614	41
10	Solyc02g089550_2_1	626	26	AT5G63710_1	614	41
13	AT3G25560_2_NIK2	636	26	AT5G63710_1	614	41
15	AT4G30520_1	648	26	AT5G63710_1	614	41
9	AT5G16000_1_NIK1	638	26	AT5G63710_1	614	40
11	Solyc04g005910_2_1	620	26	AT5G63710_1	614	40
12	Solyc05g010400_2_1	621	26	AT5G63710_1	614	40
14	AT2G23950_1	634	26	AT5G63710_1	614	40
16	Solyc07g006110_2_1	631	26	AT5G63710_1	614	40
20	AT5G45780_1	614	27	Solyc05g056370_2_1	616	39
20	AT5G45780_1	614	26	AT5G63710_1	614	38

## Sheet: Sheet3
Additional file 6. Sequence identity between members of the LRRII-RLK subfamily of tomato and Arabidopsis
(A) Full-length sequences, (B) intracellular, and (C) extracellular regions of LRRII subfamily members were aligned using
CLUSTALW. Numbers in the table correspond to the sequence identity between two members. Thick lines delimit the sequence
comparison between members of the same clade (NIK, SERK and LRRIIc). Blue cells indicate higher values of sequence identity,
whereas red cells indicate lower values of sequence identity.
(A) Alignement of full-length sequences
		1	2	3	4	5	6	7	8	9	10	11	12	13	14	15	16	17	18	19	20	21	22	23	24	25	26
AT1G34210_1_SERK2	1
AT1G71830_1_SERK1	2	89
Solyc04g072570_2_1	3	88	88
AT2G13790_1_SERK4	4	74	73	74
AT2G13800_1_SERK5	5	69	67	70	85
Solyc01g104970_2_1	6	81	80	81	77	72
Solyc10g047140_1_1	7	80	79	81	78	73	89
AT4G33430_1_BAK1	8	77	77	77	81	78	83	84
AT5G16000_1_NIK1	9	53	52	52	49	48	53	51	50
Solyc02g089550_2_1	10	52	53	52	47	50	51	50	51	75
Solyc04g005910_2_1	11	52	52	52	48	47	51	51	50	70	72
Solyc05g010400_2_1	12	54	54	53	47	47	51	51	51	72	72	83
AT3G25560_2_NIK2	13	50	51	51	46	46	49	50	49	69	70	73	72
AT2G23950_1	14	45	47	46	44	44	45	46	46	61	60	58	59	59
AT4G30520_1	15	47	47	48	45	46	46	47	47	60	61	58	59	58	82
Solyc07g006110_2_1	16	49	49	49	46	45	48	49	47	61	63	61	60	58	68	68
Solyc04g039730_2_1	17	53	54	54	50	49	52	52	51	63	63	65	62	61	57	56	55
Solyc05g005140_2_1	18	49	50	49	46	46	50	49	48	62	61	62	61	60	56	55	54	79
AT1G60800_1_NIK3	19	51	52	52	48	48	49	50	50	59	61	61	61	59	56	53	54	73	70
AT5G45780_1	20	44	44	43	41	43	45	43	44	52	53	53	51	51	49	47	50	55	52	54
Solyc02g072310_2_1	21	49	49	49	47	48	50	50	49	57	57	55	55	56	53	54	53	58	57	57	70
AT5G10290_1	22	53	54	54	49	50	52	52	54	47	47	46	46	48	42	43	44	44	43	45	42	47
AT5G65240_1	23	54	53	53	49	50	51	51	53	47	49	48	47	48	43	43	44	45	43	48	42	48	83
Solyc03g078520_2_1	24	53	55	54	49	49	50	51	52	48	49	47	47	49	45	45	45	49	46	47	42	47	75	71
Solyc11g008960_1_1	25	55	56	55	50	49	53	52	52	49	48	47	47	48	44	44	45	47	43	46	43	46	76	74	85
AT5G63710_1	26	44	46	45	42	41	43	43	43	40	41	40	40	41	40	41	40	43	43	42	38	43	52	52	54	55
Solyc05g056370_2_1	27	49	49	49	43	42	45	46	46	44	43	43	43	47	43	42	42	45	44	43	39	45	55	55	56	57	65
(B) Alignment of intracellular regions (C-terminal)
		1	2	3	4	5	6	7	8	9	10	11	12	13	14	15	16	17	18	19	20	21	22	23	24	25	26
AT1G34210_1_SERK2	1
AT1G71830_1_SERK1	2	93
Solyc04g072570_2_1	3	93	93
AT2G13790_1_SERK4	4	80	80	82
AT2G13800_1_SERK5	5	77	77	79	95
Solyc01g104970_2_1	6	87	86	88	84	81
Solyc10g047140_1_1	7	86	87	88	85	82	94
AT4G33430_1_BAK1	8	86	85	85	86	83	90	91
AT5G16000_1_NIK1	9	65	65	65	59	58	63	62	60
Solyc02g089550_2_1	10	66	66	66	60	59	62	62	63	84
Solyc04g005910_2_1	11	65	66	66	62	60	63	63	63	81	83
Solyc05g010400_2_1	12	67	68	67	61	59	64	65	63	83	85	89
AT3G25560_2_NIK2	13	64	64	64	58	56	61	62	62	79	80	83	82
AT2G23950_1	14	57	58	58	56	54	57	56	57	69	71	69	70	70
AT4G30520_1	15	56	58	58	56	53	56	56	57	68	70	68	69	69	87
Solyc07g006110_2_1	16	60	60	61	56	53	60	60	57	69	73	70	70	68	75	75
Solyc04g039730_2_1	17	66	67	66	63	61	64	64	65	73	73	75	74	72	66	65	65
Solyc05g005140_2_1	18	62	62	62	58	57	61	61	60	70	70	70	71	67	62	60	62	84
AT1G60800_1_NIK3	19	64	65	66	60	58	59	60	60	70	71	70	72	70	64	60	63	80	76
AT5G45780_1	20	55	59	55	54	53	57	56	57	61	61	63	61	61	58	57	57	66	62	65
Solyc02g072310_2_1	21	65	66	66	66	64	64	65	66	68	69	68	69	68	65	65	65	71	68	69	79
AT5G10290_1	22	66	67	67	61	59	63	63	64	60	61	60	62	60	52	53	53	60	56	58	52	62
AT5G65240_1	23	67	67	68	61	59	63	63	64	60	60	60	62	60	53	54	53	57	56	58	52	62	90
Solyc03g078520_2_1	24	66	68	69	61	59	64	64	64	59	60	60	61	60	53	54	54	60	58	58	51	61	86	84
Solyc11g008960_1_1	25	67	68	68	61	59	66	64	64	60	60	60	62	60	53	53	54	60	56	57	52	61	89	87	93
AT5G63710_1	26	57	59	59	54	53	55	56	56	51	52	52	52	52	50	49	49	52	52	52	49	57	68	66	68	70
Solyc05g056370_2_1	27	61	62	62	55	54	57	59	59	54	54	55	55	58	51	51	52	54	54	53	49	59	72	72	71	73	79
(C) Alignment of extracellular regions (N-terminal)
		1	2	3	4	5	6	7	8	9	10	11	12	13	14	15	16	17	18	19	20	21	22	23	24	25	26
AT1G34210_1_SERK2	1
AT1G71830_1_SERK1	2	84
Solyc04g072570_2_1	3	80	81
AT2G13790_1_SERK4	4	65	65	61
AT2G13800_1_SERK5	5	57	52	57	71
Solyc01g104970_2_1	6	70	68	70	64	58
Solyc10g047140_1_1	7	69	66	68	66	60	79
AT4G33430_1_BAK1	8	66	64	66	72	68	72	73
AT5G16000_1_NIK1	9	38	36	34	34	34	40	37	33
Solyc02g089550_2_1	10	36	36	33	30	37	36	34	36	65
Solyc04g005910_2_1	11	37	36	35	31	30	36	34	32	57	56
Solyc05g010400_2_1	12	37	37	35	30	32	34	31	33	60	54	73
AT3G25560_2_NIK2	13	34	37	35	30	33	32	33	33	59	59	59	58
AT2G23950_1	14	35	36	36	29	30	32	32	34	58	51	47	50	52
AT4G30520_1	15	38	37	39	33	35	33	34	33	54	53	47	51	52	80
Solyc07g006110_2_1	16	38	39	38	35	36	34	35	36	58	56	49	52	51	62	63
Solyc04g039730_2_1	17	36	37	37	33	31	33	34	31	51	53	53	46	49	50	49	48
Solyc05g005140_2_1	18	32	32	33	26	27	30	28	30	51	50	52	46	52	50	50	46	73
AT1G60800_1_NIK3	19	35	36	35	31	36	35	38	40	47	48	48	48	49	51	49	47	65	63
AT5G45780_1	20	33	33	31	31	33	31	33	31	45	46	44	41	41	40	40	43	45	43	44
Solyc02g072310_2_1	21	34	34	32	28	32	34	34	32	48	50	45	44	45	42	44	44	47	48	47	64
AT5G10290_1	22	38	37	36	34	41	37	38	38	32	30	27	27	36	30	31	35	29	27	35	31	32
AT5G65240_1	23	37	37	34	32	37	35	36	39	32	34	34	28	35	31	30	33	33	27	35	34	34	74
Solyc03g078520_2_1	24	36	38	35	35	35	33	34	36	34	32	30	33	36	37	36	36	33	30	35	35	34	61	53
Solyc11g008960_1_1	25	40	42	39	36	36	36	38	39	35	31	31	32	30	35	35	33	33	27	34	35	30	61	58	76
AT5G63710_1	26	28	29	28	23	23	23	23	23	29	27	26	25	28	32	32	32	33	32	31	28	29	31	32	36	35
Solyc05g056370_2_1	27	33	32	32	25	28	27	28	26	34	30	30	28	35	37	35	34	35	30	34	31	29	36	35	38	38	50
