# Supplementary material for: The tomato RLK superfamily: phylogeny and functional predictions about the role of the LRRII-RLK subfamily in antiviral defense
Source: BMC Plant Biol. 2012 Dec 2;12:229. doi: 10.1186/1471-2229-12-229 (PMC3552996; doi:10.1186/1471-2229-12-229)
Supplement: Additional file 7 — List of primers used for yeast two-hybrid assay and for expression analysis by real-time PCR analysis. Summary of all primers used for gene cloning and real-time PCR experiments. [file 1471-2229-12-229-S7.xlsx]

## Sheet: Sheet1
Additional file 7. List of primers
Primers used for clonning (for yeast two-hybrid assay)
Accession #	Gene name	Primer	Sequence (5'-->3')	Amplicon size
Solyc02g089550.2.1	SlNIK1	FWD	AAAAAGCAGGCTTCACAATGGATCTCCAAGTTGC	996
		RVS	AGAAAGCTGGGTCTCACCTAGGACCAGACAGCTC
Solyc04g005910.2.1	SlNIK2	FWD	AAAAAGCAGGCTTCACAATGGAGCTTCAGTCTGC	996
		RVS	AGAAAGCTGGGTCTCATCTTGGACCAGATAGTTC
Solyc04g039730.2.1	SlNIK3	FWD	AAAAAGCAGGCTTCACAATGGAATTGCGAACTGC	1008
		RVS	AGAAAGCTGGGTCTCATCTAGGTCCTGAAAGCTC
Solyc10g047140.1.1	SlBAK1	FWD	AAAAAGCAGGCTTCACAATGCGTGAACTACAAGT	1088
		RVS	AGAAAGCTGGGTCTCATCTTGGCCCTGACAACTC
Solyc12g007110.1.1	SlNsAK	FWD	AAAAAGCAGGCTTCACAATGGTTCGAGCAACTGA	1137
		RVS	AGAAAGCTGGGTCCTAAGAAGTTCCACTGAAGCC
Solyc03g019980.1.1	SlEFR	FWD	AAAAAGCAGGCTTCACAATGAACAATCAACCAGC	1053
		RVS	AGAAAGCTGGGTCTCACTTATAGCTTGGTGCCTC
ABC68293.1	ToYSV-NSP	FWD	AAAAAGCAGGCTTCACAATGTATCAAGCCAAGTA	768
		RVS	AGAAAGCTGGGTCAATTGGTTATATTAGTTCTAG
*In blue, adaptor sequence of recombination site
Primers used for Real-time PCR assay
Accession #	Primer	Position on gene	Sequence (5'-->3')	Amplicon size
Solyc01g104970.2.1	FWD	81	GGTAACACTGAAGGTGATGCGTT	184
	RVS	265	GGAACGAGTTGACCCGACAAA
Solyc02g072310.2.1	FWD	638	CACAGGATATGTGCAACACGATT	174
	RVS	812	TTTGACAGCCACTACTGTCCTAT
Solyc02g089550.2.1	FWD	444	GACCTCAAGTACATGAGGCTCAA	140
(SlNIK1)	RVS	584	TTTCTTGGGAGGGAACCTAGGTA
Solyc03g078520.2.1	FWD	273	AATACACTGTCCTTGCAAGGGAA	204
	RVS	477	GTCCCGAAAGTGACTGAGGGATA
Solyc04g005910.2.1	FWD	60	ATGCTTACTCCAGCTGGTGTCAA	175
(SlNIK2)	RVS	235	TGGCTAGGACTTTCCAGGCTAGT
Solyc04g039730.2.1	FWD	500	CCTCGCTCTCGTGGATGTTT	164
(SlNIK3)	RVS	664	AAACTATCTGGCGGGAAGGACA
Solyc04g072570.2.1	FWD	1394	TACAACTGCTGTGCGTGGTACAA	191
	RVS	1585	AGTCCTTTCACCCAGTCAAGCAA
Solyc05g005140.2.1	FWD	228	GTGTCTGCTCTAGCACTACCTA	197
	RVS	425	GGAAGTGGGTATTTCGCCTTCA
Solyc05g010400.2.1	FWD	164	TGTTGATCCATGTAGCTGGAATA	144
	RVS	308	GCTCTGCAGAAGCAGTAGATT
Solyc05g056370.2.1	FWD	89	TGATGTTGAAGGTCATGCTTTA	119
	RVS	208	CATGTAACATGAGACCAACTGAA
Solyc07g006110.2.1	FWD	107	AAGGAGAAGTTTGGATGACCCAA	128
	RVS	235	TGACTTGGAGCTCCTAGTGCAA
Solyc10g047140.1.1	FWD	427	TACGCTTCCTGAGGCTCAATAAT	122
(SlBAK1)	RVS	549	TGACTGGAACTAGTCCTGTCA
Solyc11g008960.1.1	FWD	608	TGACAGTGAAGGTTCTCCCAGTA	186
	RVS	794	TTGACCAAATGGAATTCGTCTGT
Solyc04g077970.2.1	FWD	581	GAACAGACAAGATTGAGATGCATGTA	61
(APT1*)	RVS	640	CCACGAGGGCACGTTCA
*APT1 (Adenine Phosphoribosyltransferase) was used as endougenous control
